# Supplementary material for: Multiscale and Extended Retrieval of Associative Memory Structures in a Cortical Model of Local-Global Inhibition Balance
Source: eNeuro. 2022 Jun 7;9(3):ENEURO.0023-22.2022. doi: 10.1523/ENEURO.0023-22.2022 (PMC9186110; doi:10.1523/ENEURO.0023-22.2022)
Supplement: Extended Data 1 — Code. Download Extended Data 1, ZIP file. [file enu-eN-NWR-0023-22-s02.zip]

Archive with 18 entries (16 files):
- enu-eN-NWR-0023-22-s02/
- enu-eN-NWR-0023-22-s02/BurnsHagaFukai-main/
- enu-eN-NWR-0023-22-s02/BurnsHagaFukai-main/.gitattributes
- enu-eN-NWR-0023-22-s02/BurnsHagaFukai-main/.gitignore
- enu-eN-NWR-0023-22-s02/BurnsHagaFukai-main/D-results-matrix.csv
- enu-eN-NWR-0023-22-s02/BurnsHagaFukai-main/extras.jl
- enu-eN-NWR-0023-22-s02/BurnsHagaFukai-main/karate_edges.csv
- enu-eN-NWR-0023-22-s02/BurnsHagaFukai-main/karate_plot_xy.txt
- enu-eN-NWR-0023-22-s02/BurnsHagaFukai-main/LICENSE
- enu-eN-NWR-0023-22-s02/BurnsHagaFukai-main/logger.jl
- enu-eN-NWR-0023-22-s02/BurnsHagaFukai-main/main.jl
- enu-eN-NWR-0023-22-s02/BurnsHagaFukai-main/readme.txt
- enu-eN-NWR-0023-22-s02/BurnsHagaFukai-main/seed1636950525correlations_array.csv
- enu-eN-NWR-0023-22-s02/BurnsHagaFukai-main/seed1636950525correlations_array_selective.csv
- enu-eN-NWR-0023-22-s02/BurnsHagaFukai-main/seed1636981191correlations_array.csv
- enu-eN-NWR-0023-22-s02/BurnsHagaFukai-main/seed1636981191correlations_array_selective.csv
- enu-eN-NWR-0023-22-s02/BurnsHagaFukai-main/triK5_adjacency_matrix.csv
- enu-eN-NWR-0023-22-s02/BurnsHagaFukai-main/tutte_plot_xy.txt
