# Supplementary material for: Multiscale and Extended Retrieval of Associative Memory Structures in a Cortical Model of Local-Global Inhibition Balance
Source: eNeuro. 2022 Jun 7;9(3):ENEURO.0023-22.2022. doi: 10.1523/ENEURO.0023-22.2022 (PMC9186110; doi:10.1523/ENEURO.0023-22.2022)
Supplement: Extended Data 1 — Code. Download Extended Data 1, ZIP file. [file enu-eN-NWR-0023-22-s02.zip › enu-eN-NWR-0023-22-s02/BurnsHagaFukai-main/karate_edges.csv]

1	2
1	3
2	3
1	4
2	4
3	4
1	5
1	6
1	7
5	7
6	7
1	8
2	8
3	8
4	8
1	9
3	9
3	10
1	11
5	11
6	11
1	12
1	13
4	13
1	14
2	14
3	14
4	14
6	17
7	17
1	18
2	18
1	20
2	20
1	22
2	22
24	26
25	26
3	28
24	28
25	28
3	29
24	30
27	30
2	31
9	31
1	32
25	32
26	32
29	32
3	33
9	33
15	33
16	33
19	33
21	33
23	33
24	33
30	33
31	33
32	33
9	34
10	34
14	34
15	34
16	34
19	34
20	34
21	34
23	34
24	34
27	34
28	34
29	34
30	34
31	34
32	34
33	34
