# Supplementary material for: Multiscale and Extended Retrieval of Associative Memory Structures in a Cortical Model of Local-Global Inhibition Balance
Source: eNeuro. 2022 Jun 7;9(3):ENEURO.0023-22.2022. doi: 10.1523/ENEURO.0023-22.2022 (PMC9186110; doi:10.1523/ENEURO.0023-22.2022)
Supplement: Extended Data 1 — Code. Download Extended Data 1, ZIP file. [file enu-eN-NWR-0023-22-s02.zip › enu-eN-NWR-0023-22-s02/BurnsHagaFukai-main/karate_plot_xy.txt]

-0.27242969444662934	-0.08687294868406914	0.1354403548492087	-0.2731125351506498	-0.7319653240750874	-0.6805558038673342	-0.7888156510251982	-0.2302479945083532	0.2520399355041598	0.24422144529531553	-0.5948596884367194	-0.7808664952538642	-0.5842405055950682	-0.0061257027863014235	0.9385685304241254	0.7575344283711349	-1.0	-0.1569960741075046	1.0	0.13147015059472555	0.9901039484102341	-0.32011226609932797	0.567655628014905	0.8528371378835127	0.7284300421470473	0.8797359401954488	0.7925972087302071	0.622334682109756	0.4639668135568862	0.8477192960198145	0.27871927706605804	0.441805075536128	0.6513407980759076	0.5619206945183421
-0.2012601601696984	-0.07932572450176822	0.1641414941529835	0.12364012076101649	-0.38718817653892057	-0.7884132958696022	-0.6326654845897373	0.24872734290430065	0.15192517089151747	0.704943451592623	-0.5806091347733214	-0.03713023520004899	0.16838799386938863	0.21273915922918585	0.727439283073329	0.8013251599909341	-1.0	-0.6020229091986053	0.49829149807590256	-0.10454831505243622	0.2908603948660349	-0.5032918041932428	0.8747831370699086	0.09629734784821342	-0.5550597305822509	-0.383995255316944	1.0	-0.09609665227269781	0.0697218312904282	0.5600357257027071	0.36307790210244084	-0.17864416099916325	0.39029816222507896	0.39058210232535884
