# Supplementary material for: Multiscale and Extended Retrieval of Associative Memory Structures in a Cortical Model of Local-Global Inhibition Balance
Source: eNeuro. 2022 Jun 7;9(3):ENEURO.0023-22.2022. doi: 10.1523/ENEURO.0023-22.2022 (PMC9186110; doi:10.1523/ENEURO.0023-22.2022)
Supplement: Extended Data 1 — Code. Download Extended Data 1, ZIP file. [file enu-eN-NWR-0023-22-s02.zip › enu-eN-NWR-0023-22-s02/BurnsHagaFukai-main/logger.jl]

module logger

using Logging, LoggingExtras

# Add elapsed time to logger
function ElapsedTimeLoggerDecorator(logger)
	logStartTime = time()
	return TransformerLogger(logger) do log
		t = round(time() - logStartTime, digits=2)
		merge(log, (; message = "$(t) $(log.message)"))
	end
end

export ElapsedTimeLoggerDecorator

end
