# Supplementary material for: Multiscale and Extended Retrieval of Associative Memory Structures in a Cortical Model of Local-Global Inhibition Balance
Source: eNeuro. 2022 Jun 7;9(3):ENEURO.0023-22.2022. doi: 10.1523/ENEURO.0023-22.2022 (PMC9186110; doi:10.1523/ENEURO.0023-22.2022)
Supplement: Extended Data 1 — Code. Download Extended Data 1, ZIP file. [file enu-eN-NWR-0023-22-s02.zip › enu-eN-NWR-0023-22-s02/BurnsHagaFukai-main/readme.txt]

This is a code repository for the paper by Burns, Haga, and Fukai titled "Multiscale and extended retrieval of associative memory structures in a cortical model of local-global inhibition balance".

The simulation and main plotting functions can be found in `main.jl`. Some additional plots and anaylsis can be found in `extras.jl`. There are also some helper files, mainly for graph-building but also for some pre-computed results which are computationally-expensive to run.

Created using Julia Version 1.5.2 (2020-09-23) with the following Julia environment.

Julia environment
  [c52e3926] Atom v0.12.28
  [336ed68f] CSV v0.8.2
  [159f3aea] Cairo v1.0.5
  [aaaa29a8] Clustering v0.14.2
  [a81c6b42] Compose v0.9.2
  [9c784101] CubicSplines v0.1.1
  [a93c6f00] DataFrames v0.22.7
  [864edb3b] DataStructures v0.18.8
  [0c46a032] DifferentialEquations v6.16.0
  [31c24e10] Distributions v0.24.6
  [a2cc645c] GraphPlot v0.4.4
  [09f84164] HypothesisTests v0.10.4
  [e5e0dc1b] Juno v0.8.4
  [b964fa9f] LaTeXStrings v1.2.1
  [093fc24a] LightGraphs v1.3.5
  [e6f89c97] LoggingExtras v0.4.2
  [d96e819e] Parameters v0.12.1
  [91a5bcdd] Plots v1.9.1
  [1fd47b50] QuadGK v2.4.1
  [276daf66] SpecialFunctions v1.1.0
  [2913bbd2] StatsBase v0.33.2
  [8bb1440f] DelimitedFiles
  [56ddb016] Logging
  [9a3f8284] Random
  [10745b16] Statistics
  [8dfed614] Test
