# Supplementary material for: Multiscale and Extended Retrieval of Associative Memory Structures in a Cortical Model of Local-Global Inhibition Balance
Source: eNeuro. 2022 Jun 7;9(3):ENEURO.0023-22.2022. doi: 10.1523/ENEURO.0023-22.2022 (PMC9186110; doi:10.1523/ENEURO.0023-22.2022)
Supplement: Extended Data 1 — Code. Download Extended Data 1, ZIP file. [file enu-eN-NWR-0023-22-s02.zip › enu-eN-NWR-0023-22-s02/BurnsHagaFukai-main/seed1636950525correlations_array.csv]

1.0	0.9999998447995812	0.9999998474710913	0.9999998368551415	0.9999998377743641	-0.16540784433151093	-0.16539013991838272	-0.16539562891028192	-0.16538295468176606	-0.16539774079098266	-0.1662668069108512	-0.16627718735148314	-0.1662740963465139	-0.16628761159519978	-0.16627930897830578
0.9999998447995812	1.0	0.999999847222199	0.9999998417527958	0.9999998346417689	-0.16539985067360546	-0.1653821451546799	-0.16538763055467404	-0.16537495882126327	-0.16538974721930155	-0.16626055139544926	-0.16627093080591976	-0.1662678416073325	-0.16628135517490022	-0.1662730505003077
0.9999998474710913	0.999999847222199	1.0	0.999999840123082	0.9999998455852852	-0.1654017868266517	-0.16538408399546947	-0.16538957169133556	-0.1653769002584634	-0.1653916855065598	-0.16627384541269463	-0.16628422790127678	-0.16628113942085848	-0.16629465045115194	-0.1662863502505789
0.9999998368551415	0.9999998417527958	0.999999840123082	1.0	0.9999998372686104	-0.16540243941793634	-0.16538473300137266	-0.16539022266074568	-0.16537754401983473	-0.16539233690738306	-0.16628384510204064	-0.16629422426569365	-0.1662911380830333	-0.16630465440759198	-0.16629634467289292
0.9999998377743641	0.9999998346417689	0.9999998455852852	0.9999998372686104	1.0	-0.16539896198219659	-0.1653812572926317	-0.16538674639480494	-0.16537406711084063	-0.16538885439438442	-0.1662759902793584	-0.16628636789413456	-0.16628328227797284	-0.1662968001793757	-0.1662884909590453
-0.16540784433151093	-0.16539985067360546	-0.1654017868266517	-0.16540243941793634	-0.16539896198219659	1.0	0.9999998373295781	0.9999998364830268	0.9999998290392218	0.9999998339280474	-0.1656459847412244	-0.16562735415041815	-0.1656254353309929	-0.1656275552772931	-0.16562996208958092
-0.16539013991838272	-0.1653821451546799	-0.16538408399546947	-0.16538473300137266	-0.1653812572926317	0.9999998373295781	1.0	0.9999998391047389	0.999999842089128	0.9999998414688807	-0.16564607318091773	-0.16562745172722743	-0.16562553452610113	-0.16562765620263428	-0.16563007071669059
-0.16539562891028192	-0.16538763055467404	-0.16538957169133556	-0.16539022266074568	-0.16538674639480494	0.9999998364830268	0.9999998391047389	1.0	0.9999998337579841	0.999999839354432	-0.16563125768551767	-0.16561263557971728	-0.16561071843882416	-0.16561283698004656	-0.16561525011030143
-0.16538295468176606	-0.16537495882126327	-0.1653769002584634	-0.16537754401983473	-0.16537406711084063	0.9999998290392218	0.999999842089128	0.9999998337579841	1.0	0.9999998350202107	-0.16565514037794718	-0.165636516247824	-0.1656346022038806	-0.16563672016370354	-0.16563913112811152
-0.16539774079098266	-0.16538974721930155	-0.1653916855065598	-0.16539233690738306	-0.16538885439438442	0.9999998339280474	0.9999998414688807	0.999999839354432	0.9999998350202107	1.0	-0.16562549174956523	-0.1656068722949651	-0.16560495067860911	-0.16560707079131282	-0.16560948543427217
-0.1662668069108512	-0.16626055139544926	-0.16627384541269463	-0.16628384510204064	-0.1662759902793584	-0.1656459847412244	-0.16564607318091773	-0.16563125768551767	-0.16565514037794718	-0.16562549174956523	1.0	0.9999998408002888	0.999999841455838	0.9999998367869142	0.9999998419894173
-0.16627718735148314	-0.16627093080591976	-0.16628422790127678	-0.16629422426569365	-0.16628636789413456	-0.16562735415041815	-0.16562745172722743	-0.16561263557971728	-0.165636516247824	-0.1656068722949651	0.9999998408002888	1.0	0.9999998440515558	0.9999998443677888	0.9999998435452079
-0.1662740963465139	-0.1662678416073325	-0.16628113942085848	-0.1662911380830333	-0.16628328227797284	-0.1656254353309929	-0.16562553452610113	-0.16561071843882416	-0.1656346022038806	-0.16560495067860911	0.999999841455838	0.9999998440515558	1.0	0.999999840329705	0.9999998442886525
-0.16628761159519978	-0.16628135517490022	-0.16629465045115194	-0.16630465440759198	-0.1662968001793757	-0.1656275552772931	-0.16562765620263428	-0.16561283698004656	-0.16563672016370354	-0.16560707079131282	0.9999998367869142	0.9999998443677888	0.999999840329705	1.0	0.9999998461243989
-0.16627930897830578	-0.1662730505003077	-0.1662863502505789	-0.16629634467289292	-0.1662884909590453	-0.16562996208958092	-0.16563007071669059	-0.16561525011030143	-0.16563913112811152	-0.16560948543427217	0.9999998419894173	0.9999998435452079	0.9999998442886525	0.9999998461243989	1.0
