# Supplementary material for: Multiscale and Extended Retrieval of Associative Memory Structures in a Cortical Model of Local-Global Inhibition Balance
Source: eNeuro. 2022 Jun 7;9(3):ENEURO.0023-22.2022. doi: 10.1523/ENEURO.0023-22.2022 (PMC9186110; doi:10.1523/ENEURO.0023-22.2022)
Supplement: Extended Data 1 — Code. Download Extended Data 1, ZIP file. [file enu-eN-NWR-0023-22-s02.zip › enu-eN-NWR-0023-22-s02/BurnsHagaFukai-main/seed1636950525correlations_array_selective.csv]

1.0	0.9999999681555092	0.9999999680854847	0.9999999671810768	0.9999999666638448	-0.49951477200376015	-0.49950328396952987	-0.4995162744464578	-0.4994927698879201	-0.49952117919353806	-0.5003931844649429	-0.5004125878308779	-0.5004116828241341	-0.5004187995361478	-0.5004120413990907
0.9999999681555092	1.0	0.9999999707331538	0.9999999645016562	0.9999999650913282	-0.49951332804449	-0.499501837071971	-0.49951482805811803	-0.4994913243923751	-0.4995197365047417	-0.5003939751304647	-0.5004133788235856	-0.5004124748490827	-0.5004195920212825	-0.500412832503952
0.9999999680854847	0.9999999707331538	1.0	0.9999999698094707	0.9999999702777609	-0.49950630499512655	-0.4994948177622274	-0.49950780968449254	-0.49948430476032063	-0.49951271734951685	-0.5004015693809815	-0.5004209698119593	-0.5004200644267953	-0.5004271835633408	-0.500420424237322
0.9999999671810768	0.9999999645016562	0.9999999698094707	1.0	0.9999999664445456	-0.49950054266268934	-0.4994890533016313	-0.4995020462141769	-0.49947853977785045	-0.4995069498649654	-0.5004078278513131	-0.5004272314959411	-0.5004263283005745	-0.5004334471319524	-0.5004266850658627
0.9999999666638448	0.9999999650913282	0.9999999702777609	0.9999999664445456	1.0	-0.49950324521946	-0.49949175979977684	-0.4995047512557179	-0.49948124367008545	-0.4995096564287421	-0.50040490926001	-0.5004243108596909	-0.5004234053416021	-0.5004305251018771	-0.5004237645186562
-0.49951477200376015	-0.49951332804449	-0.49950630499512655	-0.49950054266268934	-0.49950324521946	1.0	0.9999999640477798	0.9999999662767487	0.9999999613761212	0.9999999643243552	-0.49954673413070433	-0.4995288188259469	-0.4995294158105057	-0.49952188571171424	-0.49952890678792566
-0.49950328396952987	-0.499501837071971	-0.4994948177622274	-0.4994890533016313	-0.49949175979977684	0.9999999640477798	1.0	0.999999965565868	0.999999964233002	0.9999999642576035	-0.4995581448775521	-0.49954023048323354	-0.4995408295966675	-0.499533295845826	-0.49954032050871056
-0.4995162744464578	-0.49951482805811803	-0.49950780968449254	-0.4995020462141769	-0.4995047512557179	0.9999999662767487	0.999999965565868	1.0	0.9999999652517133	0.9999999667804764	-0.4995450051713107	-0.4995270939138132	-0.4995276927986167	-0.4995201628078574	-0.4995271815610858
-0.4994927698879201	-0.4994913243923751	-0.49948430476032063	-0.49947853977785045	-0.49948124367008545	0.9999999613761212	0.999999964233002	0.9999999652517133	1.0	0.9999999642032136	-0.49956853650006955	-0.49955062838761183	-0.49955122661935286	-0.4995436919702379	-0.4995507149561361
-0.49952117919353806	-0.4995197365047417	-0.49951271734951685	-0.4995069498649654	-0.4995096564287421	0.9999999643243552	0.9999999642576035	0.9999999667804764	0.9999999642032136	1.0	-0.4995397768810259	-0.4995218675019305	-0.49952246319912885	-0.4995149308505528	-0.4995219547232008
-0.5003931844649429	-0.5003939751304647	-0.5004015693809815	-0.5004078278513131	-0.50040490926001	-0.49954673413070433	-0.4995581448775521	-0.4995450051713107	-0.49956853650006955	-0.4995397768810259	1.0	0.9999999660658208	0.9999999679067868	0.9999999636154829	0.999999964633746
-0.5004125878308779	-0.5004133788235856	-0.5004209698119593	-0.5004272314959411	-0.5004243108596909	-0.4995288188259469	-0.49954023048323354	-0.4995270939138132	-0.49955062838761183	-0.4995218675019305	0.9999999660658208	1.0	0.9999999693531743	0.9999999686578592	0.9999999691745554
-0.5004116828241341	-0.5004124748490827	-0.5004200644267953	-0.5004263283005745	-0.5004234053416021	-0.4995294158105057	-0.4995408295966675	-0.4995276927986167	-0.49955122661935286	-0.49952246319912885	0.9999999679067868	0.9999999693531743	1.0	0.9999999695048922	0.9999999698997898
-0.5004187995361478	-0.5004195920212825	-0.5004271835633408	-0.5004334471319524	-0.5004305251018771	-0.49952188571171424	-0.499533295845826	-0.4995201628078574	-0.4995436919702379	-0.4995149308505528	0.9999999636154829	0.9999999686578592	0.9999999695048922	1.0	0.9999999675157065
-0.5004120413990907	-0.500412832503952	-0.500420424237322	-0.5004266850658627	-0.5004237645186562	-0.49952890678792566	-0.49954032050871056	-0.4995271815610858	-0.4995507149561361	-0.4995219547232008	0.999999964633746	0.9999999691745554	0.9999999698997898	0.9999999675157065	1.0
