# Supplementary material for: Multiscale and Extended Retrieval of Associative Memory Structures in a Cortical Model of Local-Global Inhibition Balance
Source: eNeuro. 2022 Jun 7;9(3):ENEURO.0023-22.2022. doi: 10.1523/ENEURO.0023-22.2022 (PMC9186110; doi:10.1523/ENEURO.0023-22.2022)
Supplement: Extended Data 1 — Code. Download Extended Data 1, ZIP file. [file enu-eN-NWR-0023-22-s02.zip › enu-eN-NWR-0023-22-s02/BurnsHagaFukai-main/seed1636981191correlations_array.csv]

1.0	0.9999999611434139	0.9999999597481346	0.9999999599826281	0.9999999606685155	0.99999996047819	0.9999999607180787	0.999999960661348	0.9999999595839932	0.9999999599855213	0.9999999584178151	0.9999999595066704	0.9999999614763996	0.9999999601984871	0.9999999602824745	0.9999999601066043	0.9999999603433584	0.9999999608058535	0.9999999601541435	0.9999999603581862	0.999999961126648	0.9999999606141207	0.9999999603393698	0.9999999605912355	0.9999999606741695	-0.3317749079072848	-0.33177782739781614	-0.33178542266845557	-0.33178717942399144	-0.3317821790446624	-0.331781508751583	-0.3317824501425261	-0.3317795852401201	-0.33177858673360966	-0.33177826492991375	-0.33177740483897517	-0.33177841839717886	-0.3317794722576369	-0.3317819386245178	-0.33177762490617135	-0.33178223387381706	-0.3317903962953482	-0.33177833727664313	-0.33178199725756485	-0.3317808835070812	-0.3317779655804761	-0.3317803372313933	-0.3317777372777349	-0.33178709607971174	-0.3317792099006573
0.9999999611434139	1.0	0.9999999611048199	0.9999999606751743	0.9999999611134635	0.9999999624690584	0.9999999628566197	0.9999999630867118	0.9999999606767588	0.999999960440683	0.9999999606295489	0.999999961478294	0.9999999615872884	0.9999999607482478	0.9999999619816943	0.9999999605830809	0.9999999622251882	0.9999999620151212	0.9999999625068968	0.999999962283325	0.9999999625693873	0.9999999620521781	0.9999999619471288	0.9999999612482571	0.9999999613546546	-0.33177489650833075	-0.3317778174233423	-0.3317854108165494	-0.3317871683434138	-0.33178216997966203	-0.33178149734604595	-0.33178243775784433	-0.3317795758661689	-0.33177857491936424	-0.3317782541198174	-0.3317773940701687	-0.33177840713307855	-0.33177946086898397	-0.33178192749776564	-0.33177761444950393	-0.3317822236254828	-0.331790384752851	-0.3317783270033961	-0.3317819868540821	-0.33178087220595837	-0.331777953428203	-0.331780325520152	-0.3317777258815582	-0.331787085570623	-0.3317792003786153
0.9999999597481346	0.9999999611048199	1.0	0.9999999607550146	0.9999999598938876	0.9999999612759254	0.9999999609254091	0.9999999618873101	0.9999999600242608	0.9999999607698714	0.9999999594381281	0.9999999611518994	0.9999999611246695	0.9999999604437368	0.9999999606635969	0.9999999598831003	0.9999999604393532	0.999999960377516	0.9999999603214772	0.9999999617152742	0.9999999605538644	0.9999999601792593	0.9999999591611043	0.9999999617511337	0.9999999606094655	-0.33177507396693495	-0.331777990915517	-0.3317855871156487	-0.3317873452894808	-0.3317823446061283	-0.3317816744625767	-0.33178261444127477	-0.33177975001788834	-0.33177875276048413	-0.33177843108772676	-0.3317775707018971	-0.33177858422441897	-0.331779637377308	-0.3317821039166285	-0.3317777909979241	-0.33178239859542635	-0.3317905617487538	-0.3317785035615075	-0.3317821630165416	-0.3317810489098404	-0.33177813137513723	-0.33178050184368746	-0.3317779016515852	-0.3317872635601362	-0.33177937607787517
0.9999999599826281	0.9999999606751743	0.9999999607550146	1.0	0.9999999602888723	0.9999999608290244	0.9999999613545671	0.9999999622105573	0.9999999600877603	0.9999999597563926	0.9999999599460768	0.9999999601698714	0.9999999619376404	0.9999999603246312	0.9999999610682593	0.9999999613635542	0.999999959708557	0.9999999605216568	0.9999999606494795	0.9999999618477875	0.9999999608335168	0.9999999603047302	0.9999999576332164	0.9999999620742718	0.9999999609627707	-0.33177529730738864	-0.3317782146445455	-0.33178581214072944	-0.3317875680531606	-0.33178256777352383	-0.3317818968130776	-0.3317828374637868	-0.33177997532056897	-0.33177897546938	-0.3317786544100651	-0.3317777935177268	-0.33177880638301416	-0.3317798604174506	-0.3317823275337413	-0.3317780139224313	-0.33178262312301887	-0.3317907849250911	-0.331778725827719	-0.3317823867134731	-0.33178127008077574	-0.331778353529726	-0.3317807255771176	-0.33177812514750693	-0.3317874848160935	-0.3317795994329863
0.9999999606685155	0.9999999611134635	0.9999999598938876	0.9999999602888723	1.0	0.9999999608448408	0.9999999605904996	0.9999999626880289	0.9999999603938609	0.9999999596591608	0.9999999602936245	0.9999999602609558	0.9999999606419796	0.9999999601112436	0.9999999602653693	0.999999959832011	0.999999959221135	0.9999999604385184	0.9999999613287842	0.999999960162901	0.9999999610909694	0.9999999605393327	0.9999999599566004	0.9999999604162215	0.9999999594602358	-0.3317742544262222	-0.33177717313317623	-0.3317847683982247	-0.3317865264757662	-0.3317815266600475	-0.3317808551273707	-0.3317817968129223	-0.33177893220184723	-0.33177793311302245	-0.33177761180578774	-0.3317767514931185	-0.3317777651632178	-0.33177881810782495	-0.3317812854569451	-0.33177697111844917	-0.33178158121795515	-0.3317897429018142	-0.3317776836656664	-0.331781345823951	-0.331780229551561	-0.3317773112278817	-0.3317796832070807	-0.3317770841788338	-0.3317864446206422	-0.3317785580566282
0.99999996047819	0.9999999624690584	0.9999999612759254	0.9999999608290244	0.9999999608448408	1.0	0.9999999619923607	0.9999999621079826	0.9999999600865016	0.9999999609713794	0.9999999604460293	0.9999999612114462	0.9999999603195467	0.9999999600876812	0.9999999609709621	0.9999999608049928	0.9999999606135923	0.999999959468967	0.9999999605656525	0.9999999616155382	0.999999961597456	0.999999960142032	0.9999999598596775	0.9999999607491775	0.9999999612330118	-0.33177606731815845	-0.3317789866970704	-0.3317865811992541	-0.33178833811808667	-0.3317833393825002	-0.3317826681115027	-0.3317836076438099	-0.33178074492652077	-0.3317797454530547	-0.3317794247065497	-0.33177856434543407	-0.33177957543848025	-0.3317806314788226	-0.3317830975293404	-0.3317787832356177	-0.3317833930875828	-0.3317915559385001	-0.33177949580430754	-0.33178315675217285	-0.33178204234872316	-0.3317791248772187	-0.33178149569243165	-0.33177889574920305	-0.3317882550307354	-0.33178037005218375
0.9999999607180787	0.9999999628566197	0.9999999609254091	0.9999999613545671	0.9999999605904996	0.9999999619923607	1.0	0.9999999617458178	0.9999999610301867	0.9999999610763687	0.9999999610649178	0.9999999603007872	0.9999999627531152	0.999999959495727	0.999999960872286	0.9999999594053933	0.9999999614362629	0.9999999604197009	0.9999999599111307	0.9999999623310094	0.9999999605554617	0.999999960118839	0.9999999601110744	0.9999999612565951	0.9999999622502099	-0.3317744988609753	-0.33177741848700726	-0.331785014523944	-0.33178677181729227	-0.3317817718065045	-0.3317811004923721	-0.33178204056435295	-0.33177917741430735	-0.33177817872047954	-0.3317778569014105	-0.3317769965043811	-0.3317780102840829	-0.3317790634149643	-0.33178153046794007	-0.3317772171575986	-0.3317818261962591	-0.33178998792740716	-0.3317779298078419	-0.3317815896248429	-0.3317804750706206	-0.33177755656397945	-0.3317799267556577	-0.33177732812346755	-0.3317866879835383	-0.3317788038074397
0.999999960661348	0.9999999630867118	0.9999999618873101	0.9999999622105573	0.9999999626880289	0.9999999621079826	0.9999999617458178	1.0	0.9999999616665622	0.9999999616191851	0.999999961050448	0.999999962570595	0.9999999624517898	0.9999999617570381	0.9999999629906416	0.9999999611820859	0.9999999638413061	0.999999962449011	0.9999999630525367	0.9999999623851513	0.9999999624123312	0.9999999613045217	0.9999999614182378	0.9999999629998925	0.9999999622314073	-0.33177753727062936	-0.33178045645812	-0.3317880516090359	-0.3317898089728612	-0.3317848101842431	-0.3317841396439888	-0.33178508027285664	-0.3317822167744776	-0.3317812158039347	-0.33178089470407346	-0.331780034092288	-0.3317810481032462	-0.331782101802878	-0.33178456894423847	-0.33178025458085975	-0.33178486367920634	-0.3317930263727849	-0.33178096742715346	-0.3317846270904906	-0.33178351365119096	-0.3317805947917995	-0.33178296601425616	-0.33178036670567707	-0.33178972649198235	-0.3317818398454906
0.9999999595839932	0.9999999606767588	0.9999999600242608	0.9999999600877603	0.9999999603938609	0.9999999600865016	0.9999999610301867	0.9999999616665622	1.0	0.9999999601053686	0.9999999594596214	0.9999999605593044	0.9999999611509967	0.9999999597178713	0.9999999607130369	0.999999961410077	0.999999961651902	0.9999999604564606	0.9999999590003478	0.9999999600125231	0.9999999594582628	0.9999999583875409	0.9999999596142879	0.999999959896776	0.9999999608412722	-0.3317765957090217	-0.3317795146307737	-0.3317871091681727	-0.33178886728895235	-0.3317838678497397	-0.33178319561455416	-0.3317841373357241	-0.3317812738858701	-0.3317802749605612	-0.3317799525149598	-0.3317790921025424	-0.3317801053291882	-0.3317811587270978	-0.331783626617625	-0.33177931195241633	-0.3317839228684057	-0.3317920847610278	-0.3317800252300141	-0.33178368684222453	-0.3317825706977835	-0.3317796528704777	-0.3317820235414329	-0.3317794246413443	-0.3317887849960786	-0.3317808979117402
0.9999999599855213	0.999999960440683	0.9999999607698714	0.9999999597563926	0.9999999596591608	0.9999999609713794	0.9999999610763687	0.9999999616191851	0.9999999601053686	1.0	0.9999999598514246	0.9999999599377283	0.9999999609366024	0.9999999604111032	0.9999999609735922	0.9999999601067809	0.9999999601971162	0.9999999607852967	0.9999999590984044	0.999999960618424	0.9999999604990393	0.9999999594994471	0.9999999588335329	0.9999999615935267	0.9999999599870122	-0.3317824662054768	-0.3317853841584579	-0.33179297920476175	-0.3317947377184792	-0.33178973788996075	-0.3317890668999296	-0.3317900063667239	-0.3317871437966025	-0.33178614459229006	-0.33178582356367414	-0.33178496386439466	-0.33178597569530666	-0.33178702969235074	-0.33178949694378307	-0.3317851837292071	-0.33178979300668365	-0.331797954154339	-0.33178589552371407	-0.33178955572169133	-0.33178844056872087	-0.3317855237209933	-0.3317878950627938	-0.331785293575177	-0.3317946538979177	-0.3317867689952832
0.9999999584178151	0.9999999606295489	0.9999999594381281	0.9999999599460768	0.9999999602936245	0.9999999604460293	0.9999999610649178	0.999999961050448	0.9999999594596214	0.9999999598514246	1.0	0.999999960275461	0.9999999610679452	0.9999999598432731	0.9999999600096492	0.9999999611798313	0.9999999611437982	0.9999999604335589	0.9999999608086813	0.9999999603517948	0.9999999590903347	0.9999999604463651	0.9999999595042165	0.9999999607269908	0.9999999595901161	-0.33176859673275977	-0.3317715169322649	-0.3317791126064398	-0.3317808684163324	-0.33177587045474694	-0.3317751987357367	-0.33177613899548725	-0.33177327620271146	-0.33177227518938307	-0.3317719543860788	-0.33177109472047095	-0.331772108342205	-0.3317731616569946	-0.3317756298946041	-0.33177131576092184	-0.33177592360722413	-0.3317840863676612	-0.3317720282199637	-0.33177568645251687	-0.33177457365356444	-0.33177165499700567	-0.33177402581340143	-0.33177142629184636	-0.3317807860187406	-0.3317728998776087
0.9999999595066704	0.999999961478294	0.9999999611518994	0.9999999601698714	0.9999999602609558	0.9999999612114462	0.9999999603007872	0.999999962570595	0.9999999605593044	0.9999999599377283	0.999999960275461	1.0	0.9999999615488074	0.9999999603007015	0.9999999619396877	0.9999999601218319	0.9999999622730292	0.9999999607117015	0.9999999607112817	0.9999999602799579	0.9999999607899455	0.9999999593700584	0.9999999592086638	0.9999999616372702	0.9999999597089964	-0.331777731368276	-0.33178064995154827	-0.33178824510637844	-0.33179000174435824	-0.3317850040578047	-0.3317843330213844	-0.3317852735703702	-0.3317824084396927	-0.33178140913215237	-0.33178108866398215	-0.3317802271429197	-0.3317812414683929	-0.3317822939064071	-0.3317847626213846	-0.3317804468645286	-0.3317850577274139	-0.3317932183220642	-0.331781161583364	-0.3317848207453476	-0.3317837064502563	-0.3317807878297821	-0.33178315889535115	-0.33178056074395684	-0.3317899198170129	-0.33178203373582366
0.9999999614763996	0.9999999615872884	0.9999999611246695	0.9999999619376404	0.9999999606419796	0.9999999603195467	0.9999999627531152	0.9999999624517898	0.9999999611509967	0.9999999609366024	0.9999999610679452	0.9999999615488074	1.0	0.9999999613541606	0.999999962261896	0.9999999608260169	0.9999999616215277	0.9999999607526096	0.9999999609665916	0.9999999620278116	0.9999999608210264	0.9999999611977333	0.999999960800116	0.9999999608365931	0.9999999595821156	-0.3317755862147548	-0.3317785063514551	-0.3317861012947885	-0.33178785900294533	-0.33178285986833284	-0.3317821879389723	-0.33178312852996567	-0.3317802650155936	-0.33177926525395435	-0.3317789445521167	-0.33177808431269756	-0.3317790954304805	-0.33178015110882814	-0.3317826170785952	-0.33177830474601505	-0.33178291394043713	-0.33179107556026327	-0.3317790158614593	-0.331782676577038	-0.33178156228692507	-0.33177864385158506	-0.3317810157010733	-0.33177841515498685	-0.33178777658892117	-0.33177988993913976
0.9999999601984871	0.9999999607482478	0.9999999604437368	0.9999999603246312	0.9999999601112436	0.9999999600876812	0.999999959495727	0.9999999617570381	0.9999999597178713	0.9999999604111032	0.9999999598432731	0.9999999603007015	0.9999999613541606	1.0	0.9999999608936023	0.999999958449747	0.9999999594033556	0.9999999606552218	0.9999999601860644	0.9999999607392992	0.9999999606666057	0.9999999604276983	0.9999999594594405	0.999999960368298	0.9999999597423167	-0.3317770290329808	-0.33177994571016173	-0.33178754190380555	-0.3317893001036349	-0.3317842999234301	-0.33178362980908804	-0.33178457038356485	-0.3317817064584539	-0.33178070677374466	-0.33178038552867384	-0.3317795250492297	-0.3317805390689626	-0.3317815925841334	-0.3317840589219381	-0.33177974602778243	-0.3317843567131942	-0.3317925169466558	-0.3317804581949143	-0.3317841176579528	-0.33178300355367457	-0.33178008546141985	-0.3317824572446111	-0.3317798576535427	-0.3317892182492972	-0.3317813315958948
0.9999999602824745	0.9999999619816943	0.9999999606635969	0.9999999610682593	0.9999999602653693	0.9999999609709621	0.999999960872286	0.9999999629906416	0.9999999607130369	0.9999999609735922	0.9999999600096492	0.9999999619396877	0.999999962261896	0.9999999608936023	1.0	0.9999999610779695	0.9999999621752299	0.9999999603307472	0.9999999602486505	0.999999962249326	0.9999999608889371	0.9999999606399408	0.9999999598799763	0.9999999620398484	0.9999999602230716	-0.33177221424636383	-0.331775132992562	-0.33178272832570305	-0.33178448610870065	-0.3317794860465722	-0.33177881553378313	-0.33177975625840916	-0.33177689193058985	-0.33177589197083773	-0.3317755720944981	-0.33177471206988113	-0.3317757254217093	-0.33177677828143126	-0.3317792454085945	-0.33177493148742954	-0.33177954069388765	-0.33178770182693795	-0.33177564318958386	-0.33177930346046464	-0.3317781898222607	-0.33177527031051407	-0.3317776429009385	-0.3317750427865107	-0.331784402575518	-0.3317765180506078
0.9999999601066043	0.9999999605830809	0.9999999598831003	0.9999999613635542	0.999999959832011	0.9999999608049928	0.9999999594053933	0.9999999611820859	0.999999961410077	0.9999999601067809	0.9999999611798313	0.9999999601218319	0.9999999608260169	0.999999958449747	0.9999999610779695	1.0	0.9999999610716203	0.9999999595166075	0.9999999604798727	0.9999999602325763	0.9999999595641147	0.9999999603236086	0.9999999601165456	0.9999999610831984	0.9999999599837571	-0.3317761338550483	-0.33177905301936444	-0.3317866474588105	-0.3317884057287707	-0.33178340625164504	-0.3317827356765891	-0.33178367649961293	-0.33178081180660424	-0.3317798130204459	-0.3317794907464753	-0.3317786315868953	-0.3317796430202352	-0.33178069763448603	-0.3317831644644936	-0.33177885088531933	-0.3317834609378735	-0.33179162322131805	-0.33177956350382287	-0.33178322422951	-0.3317821095484526	-0.3317791927111171	-0.3317815618708354	-0.3317789619396032	-0.3317883230412652	-0.33178043600942314
0.9999999603433584	0.9999999622251882	0.9999999604393532	0.999999959708557	0.999999959221135	0.9999999606135923	0.9999999614362629	0.9999999638413061	0.999999961651902	0.9999999601971162	0.9999999611437982	0.9999999622730292	0.9999999616215277	0.9999999594033556	0.9999999621752299	0.9999999610716203	1.0	0.9999999600548074	0.9999999606489999	0.9999999610154254	0.9999999611986341	0.9999999594468347	0.9999999608048317	0.9999999610426263	0.9999999603177324	-0.33177524174731376	-0.3317781596858584	-0.33178575601328186	-0.33178751202869716	-0.3317825142787682	-0.33178184197666793	-0.3317827834058083	-0.33177991935664697	-0.33177892014345134	-0.33177859845485286	-0.3317777378405631	-0.3317787513387653	-0.33177980470417734	-0.33178227189605664	-0.3317779586399384	-0.33178256754545415	-0.33179072918621666	-0.33177867181153026	-0.3317823312889131	-0.3317812161468284	-0.3317782992527344	-0.331780668407051	-0.3317780707296383	-0.3317874300260572	-0.3317795438632832
0.9999999608058535	0.9999999620151212	0.999999960377516	0.9999999605216568	0.9999999604385184	0.999999959468967	0.9999999604197009	0.999999962449011	0.9999999604564606	0.9999999607852967	0.9999999604335589	0.9999999607117015	0.9999999607526096	0.9999999606552218	0.9999999603307472	0.9999999595166075	0.9999999600548074	1.0	0.9999999601832357	0.9999999612279794	0.999999959964518	0.9999999604253261	0.9999999588300857	0.999999960720288	0.999999960037135	-0.33177712408128995	-0.331780044006771	-0.331787637909963	-0.33178939740707286	-0.3317843960389967	-0.3317837251727785	-0.3317846672045925	-0.33178180336895946	-0.3317808033774193	-0.3317804820379072	-0.33177962120178667	-0.3317806343667448	-0.3317816886773347	-0.3317841558994105	-0.3317798415598267	-0.3317844502083225	-0.3317926115148587	-0.3317805532357923	-0.3317842134063751	-0.331783100091666	-0.3317801826475663	-0.3317825534907004	-0.3317799527446406	-0.3317893129627562	-0.3317814265851916
0.9999999601541435	0.9999999625068968	0.9999999603214772	0.9999999606494795	0.9999999613287842	0.9999999605656525	0.9999999599111307	0.9999999630525367	0.9999999590003478	0.9999999590984044	0.9999999608086813	0.9999999607112817	0.9999999609665916	0.9999999601860644	0.9999999602486505	0.9999999604798727	0.9999999606489999	0.9999999601832357	1.0	0.9999999613207775	0.9999999616233146	0.9999999598091383	0.9999999598645124	0.9999999601200004	0.9999999597748779	-0.3317754892028423	-0.3317784089669062	-0.33178600360847715	-0.331787762310899	-0.33178276283644736	-0.3317820921752452	-0.33178303263579473	-0.3317801691346552	-0.33177916986804756	-0.3317788483738947	-0.3317779872026235	-0.33177899982244785	-0.33178005346549405	-0.33178252052633833	-0.33177820780529704	-0.33178281646698254	-0.33179097899620463	-0.331778919210035	-0.33178258025419705	-0.33178146600400305	-0.33177854734709844	-0.3317809185608652	-0.33177831969107013	-0.3317876799290428	-0.33177979376468536
0.9999999603581862	0.999999962283325	0.9999999617152742	0.9999999618477875	0.999999960162901	0.9999999616155382	0.9999999623310094	0.9999999623851513	0.9999999600125231	0.999999960618424	0.9999999603517948	0.9999999602799579	0.9999999620278116	0.9999999607392992	0.999999962249326	0.9999999602325763	0.9999999610154254	0.9999999612279794	0.9999999613207775	1.0	0.9999999621280897	0.9999999607223169	0.9999999597003943	0.9999999623093224	0.9999999607374038	-0.33177489924782133	-0.3317778161799409	-0.3317854132919353	-0.33178717034515653	-0.3317821703884909	-0.3317814992908154	-0.3317824398422625	-0.3317795761070712	-0.3317785765561735	-0.3317782556138266	-0.33177739636001713	-0.331778407474349	-0.33177946272329906	-0.33178192866855866	-0.33177761534954076	-0.33178222596591533	-0.331790386545507	-0.331778328621801	-0.33178198846096935	-0.3317808742558194	-0.33177795461663734	-0.3317803258253873	-0.33177772784299586	-0.3317870866773759	-0.3317792019461631
0.999999961126648	0.9999999625693873	0.9999999605538644	0.9999999608335168	0.9999999610909694	0.999999961597456	0.9999999605554617	0.9999999624123312	0.9999999594582628	0.9999999604990393	0.9999999590903347	0.9999999607899455	0.9999999608210264	0.9999999606666057	0.9999999608889371	0.9999999595641147	0.9999999611986341	0.999999959964518	0.9999999616233146	0.9999999621280897	1.0	0.9999999599117487	0.9999999593940064	0.9999999603898192	0.9999999602797465	-0.33177411805743384	-0.3317770365023216	-0.3317846327271397	-0.33178639081030453	-0.33178139057527367	-0.3317807194744666	-0.33178166015977906	-0.33177879723000264	-0.33177779607814617	-0.33177747570506405	-0.3317766157884195	-0.3317776279067372	-0.33177868309190206	-0.3317811488753074	-0.33177683554372744	-0.33178144533424697	-0.33178960769056937	-0.33177754756109984	-0.33178120667809324	-0.3317800942041826	-0.3317771752191629	-0.3317795469759849	-0.3317769475567484	-0.33178630725696573	-0.3317784216603395
0.9999999606141207	0.9999999620521781	0.9999999601792593	0.9999999603047302	0.9999999605393327	0.999999960142032	0.999999960118839	0.9999999613045217	0.9999999583875409	0.9999999594994471	0.9999999604463651	0.9999999593700584	0.9999999611977333	0.9999999604276983	0.9999999606399408	0.9999999603236086	0.9999999594468347	0.9999999604253261	0.9999999598091383	0.9999999607223169	0.9999999599117487	1.0	0.9999999594121435	0.9999999600195917	0.9999999602125422	-0.3317807748370747	-0.33178369294672816	-0.3317912882198905	-0.3317930457622099	-0.3317880475920984	-0.33178737537445147	-0.3317883170172272	-0.33178545296822054	-0.3317844527975449	-0.3317841317363416	-0.33178327244429273	-0.3317842845324912	-0.33178533856628195	-0.3317878044405238	-0.33178349273690294	-0.33178809977235596	-0.3317962624115925	-0.33178420429276373	-0.3317878638147147	-0.3317867494355899	-0.3317838321780097	-0.33178620397341463	-0.331783602874143	-0.3317929637395752	-0.3317850773605147
0.9999999603393698	0.9999999619471288	0.9999999591611043	0.9999999576332164	0.9999999599566004	0.9999999598596775	0.9999999601110744	0.9999999614182378	0.9999999596142879	0.9999999588335329	0.9999999595042165	0.9999999592086638	0.999999960800116	0.9999999594594405	0.9999999598799763	0.9999999601165456	0.9999999608048317	0.9999999588300857	0.9999999598645124	0.9999999597003943	0.9999999593940064	0.9999999594121435	1.0	0.9999999597007643	0.9999999608021847	-0.33177369162491993	-0.33177660972055306	-0.33178420578555207	-0.3317859624812678	-0.3317809626007995	-0.33178029180852747	-0.331781231568109	-0.3317783683621093	-0.3317773688307281	-0.3317770476456396	-0.3317761881225217	-0.33177720120957255	-0.3317782539260564	-0.33178072203645326	-0.33177640881240744	-0.33178101775637925	-0.3317891783787643	-0.331777120520558	-0.33178078060483424	-0.33177966626814914	-0.33177674862836704	-0.331779119269828	-0.33177651906366096	-0.3317858800645624	-0.3317779946726211
0.9999999605912355	0.9999999612482571	0.9999999617511337	0.9999999620742718	0.9999999604162215	0.9999999607491775	0.9999999612565951	0.9999999629998925	0.999999959896776	0.9999999615935267	0.9999999607269908	0.9999999616372702	0.9999999608365931	0.999999960368298	0.9999999620398484	0.9999999610831984	0.9999999610426263	0.999999960720288	0.9999999601200004	0.9999999623093224	0.9999999603898192	0.9999999600195917	0.9999999597007643	1.0	0.9999999610902301	-0.3317782974447452	-0.331781214967069	-0.3317888117574379	-0.33179056780808075	-0.33178556844774043	-0.3317848976782099	-0.3317858394635047	-0.3317829731969877	-0.3317819750776132	-0.3317816537061322	-0.3317807936274355	-0.3317818062452867	-0.3317828613910437	-0.3317853277403045	-0.3317810150631172	-0.3317856238694502	-0.3317937852272348	-0.3317817260403471	-0.33178538526520907	-0.33178427217500844	-0.3317813540330892	-0.33178372497326736	-0.3317811251317294	-0.3317904856282085	-0.3317826004094361
0.9999999606741695	0.9999999613546546	0.9999999606094655	0.9999999609627707	0.9999999594602358	0.9999999612330118	0.9999999622502099	0.9999999622314073	0.9999999608412722	0.9999999599870122	0.9999999595901161	0.9999999597089964	0.9999999595821156	0.9999999597423167	0.9999999602230716	0.9999999599837571	0.9999999603177324	0.999999960037135	0.9999999597748779	0.9999999607374038	0.9999999602797465	0.9999999602125422	0.9999999608021847	0.9999999610902301	1.0	-0.3317774134004173	-0.33178033381067107	-0.33178792762985887	-0.33178968441689627	-0.3317846865599333	-0.3317840152568906	-0.33178495482021986	-0.33178209176620377	-0.3317810924837769	-0.3317807711433892	-0.33177991103123017	-0.3317809228666213	-0.3317819781969532	-0.33178444536303414	-0.3317801310770937	-0.331784740713011	-0.33179290149077095	-0.3317808420010238	-0.3317845039913003	-0.33178338974954946	-0.33178047117465465	-0.3317828412092411	-0.33178024284593804	-0.33178960274506897	-0.3317817164872186
-0.3317749079072848	-0.33177489650833075	-0.33177507396693495	-0.33177529730738864	-0.3317742544262222	-0.33177606731815845	-0.3317744988609753	-0.33177753727062936	-0.3317765957090217	-0.3317824662054768	-0.33176859673275977	-0.331777731368276	-0.3317755862147548	-0.3317770290329808	-0.33177221424636383	-0.3317761338550483	-0.33177524174731376	-0.33177712408128995	-0.3317754892028423	-0.33177489924782133	-0.33177411805743384	-0.3317807748370747	-0.33177369162491993	-0.3317782974447452	-0.3317774134004173	1.0	0.9999999612411572	0.9999999611251659	0.9999999583150955	0.9999999613920654	0.9999999609328417	0.9999999597965001	0.9999999611087759	0.999999960128725	0.9999999603392535	0.9999999605853708	0.9999999622881477	0.9999999610931514	0.9999999613912023	0.9999999605397417	0.999999962015923	0.9999999613857015	0.9999999614459522	0.9999999607267807	0.999999959383768	0.9999999603339077	0.9999999611636404	0.9999999612197589	0.9999999613728816	0.9999999617319836
-0.33177782739781614	-0.3317778174233423	-0.331777990915517	-0.3317782146445455	-0.33177717313317623	-0.3317789866970704	-0.33177741848700726	-0.33178045645812	-0.3317795146307737	-0.3317853841584579	-0.3317715169322649	-0.33178064995154827	-0.3317785063514551	-0.33177994571016173	-0.331775132992562	-0.33177905301936444	-0.3317781596858584	-0.331780044006771	-0.3317784089669062	-0.3317778161799409	-0.3317770365023216	-0.33178369294672816	-0.33177660972055306	-0.331781214967069	-0.33178033381067107	0.9999999612411572	1.0	0.9999999595254371	0.9999999579423438	0.9999999610653153	0.9999999600073468	0.999999958721073	0.999999961109187	0.9999999601506661	0.9999999593317233	0.9999999610031975	0.9999999612559812	0.9999999597865493	0.999999959755601	0.9999999589672157	0.9999999602719543	0.9999999608976144	0.9999999606398317	0.9999999598021709	0.9999999606724587	0.9999999598846488	0.99999996043485	0.9999999599755486	0.999999960073476	0.9999999592668484
-0.33178542266845557	-0.3317854108165494	-0.3317855871156487	-0.33178581214072944	-0.3317847683982247	-0.3317865811992541	-0.331785014523944	-0.3317880516090359	-0.3317871091681727	-0.33179297920476175	-0.3317791126064398	-0.33178824510637844	-0.3317861012947885	-0.33178754190380555	-0.33178272832570305	-0.3317866474588105	-0.33178575601328186	-0.331787637909963	-0.33178600360847715	-0.3317854132919353	-0.3317846327271397	-0.3317912882198905	-0.33178420578555207	-0.3317888117574379	-0.33178792762985887	0.9999999611251659	0.9999999595254371	1.0	0.9999999602197932	0.9999999600463515	0.9999999615678401	0.9999999588176303	0.999999960650912	0.9999999620343248	0.9999999607037887	0.9999999619251364	0.9999999619515297	0.9999999618260031	0.9999999599294378	0.9999999609945359	0.9999999606799471	0.9999999616295467	0.9999999635179603	0.9999999605911474	0.999999959753096	0.9999999616927849	0.9999999613671904	0.9999999607298392	0.9999999617569498	0.9999999605945641
-0.33178717942399144	-0.3317871683434138	-0.3317873452894808	-0.3317875680531606	-0.3317865264757662	-0.33178833811808667	-0.33178677181729227	-0.3317898089728612	-0.33178886728895235	-0.3317947377184792	-0.3317808684163324	-0.33179000174435824	-0.33178785900294533	-0.3317893001036349	-0.33178448610870065	-0.3317884057287707	-0.33178751202869716	-0.33178939740707286	-0.331787762310899	-0.33178717034515653	-0.33178639081030453	-0.3317930457622099	-0.3317859624812678	-0.33179056780808075	-0.33178968441689627	0.9999999583150955	0.9999999579423438	0.9999999602197932	1.0	0.9999999593263572	0.9999999601527467	0.9999999586188416	0.9999999589623969	0.9999999593614244	0.999999958810071	0.9999999592819486	0.9999999602493533	0.9999999606729748	0.9999999600499374	0.9999999590561311	0.9999999593608274	0.9999999606756569	0.9999999587192023	0.9999999586182023	0.9999999583282007	0.9999999596564219	0.9999999590654005	0.9999999581664433	0.9999999587566324	0.9999999593864107
-0.3317821790446624	-0.33178216997966203	-0.3317823446061283	-0.33178256777352383	-0.3317815266600475	-0.3317833393825002	-0.3317817718065045	-0.3317848101842431	-0.3317838678497397	-0.33178973788996075	-0.33177587045474694	-0.3317850040578047	-0.33178285986833284	-0.3317842999234301	-0.3317794860465722	-0.33178340625164504	-0.3317825142787682	-0.3317843960389967	-0.33178276283644736	-0.3317821703884909	-0.33178139057527367	-0.3317880475920984	-0.3317809626007995	-0.33178556844774043	-0.3317846865599333	0.9999999613920654	0.9999999610653153	0.9999999600463515	0.9999999593263572	1.0	0.9999999592037824	0.9999999593599747	0.9999999596317969	0.9999999604708768	0.99999996096352	0.9999999607755719	0.99999996100263	0.9999999609703331	0.9999999603747675	0.9999999585631932	0.9999999609173315	0.9999999598055956	0.9999999604957566	0.9999999612385027	0.9999999598395716	0.9999999604481072	0.9999999601493711	0.9999999618931595	0.9999999605126821	0.9999999598077453
-0.331781508751583	-0.33178149734604595	-0.3317816744625767	-0.3317818968130776	-0.3317808551273707	-0.3317826681115027	-0.3317811004923721	-0.3317841396439888	-0.33178319561455416	-0.3317890668999296	-0.3317751987357367	-0.3317843330213844	-0.3317821879389723	-0.33178362980908804	-0.33177881553378313	-0.3317827356765891	-0.33178184197666793	-0.3317837251727785	-0.3317820921752452	-0.3317814992908154	-0.3317807194744666	-0.33178737537445147	-0.33178029180852747	-0.3317848976782099	-0.3317840152568906	0.9999999609328417	0.9999999600073468	0.9999999615678401	0.9999999601527467	0.9999999592037824	1.0	0.9999999594218489	0.999999960306143	0.9999999604180226	0.9999999601897137	0.9999999595405796	0.9999999606227755	0.999999961137365	0.9999999607799441	0.9999999599267696	0.999999960046378	0.9999999604178499	0.9999999591609567	0.9999999594602287	0.9999999599876825	0.9999999599424272	0.9999999599296783	0.9999999597646562	0.9999999600207863	0.9999999611184274
-0.3317824501425261	-0.33178243775784433	-0.33178261444127477	-0.3317828374637868	-0.3317817968129223	-0.3317836076438099	-0.33178204056435295	-0.33178508027285664	-0.3317841373357241	-0.3317900063667239	-0.33177613899548725	-0.3317852735703702	-0.33178312852996567	-0.33178457038356485	-0.33177975625840916	-0.33178367649961293	-0.3317827834058083	-0.3317846672045925	-0.33178303263579473	-0.3317824398422625	-0.33178166015977906	-0.3317883170172272	-0.331781231568109	-0.3317858394635047	-0.33178495482021986	0.9999999597965001	0.999999958721073	0.9999999588176303	0.9999999586188416	0.9999999593599747	0.9999999594218489	1.0	0.999999959313316	0.9999999607248772	0.9999999582028346	0.9999999591588962	0.9999999584751553	0.9999999595108193	0.9999999590806126	0.9999999591181078	0.9999999577879874	0.9999999587733576	0.9999999586845157	0.9999999591909189	0.999999959363335	0.9999999589779676	0.9999999588284519	0.9999999591567442	0.9999999598947141	0.9999999580838244
-0.3317795852401201	-0.3317795758661689	-0.33177975001788834	-0.33177997532056897	-0.33177893220184723	-0.33178074492652077	-0.33177917741430735	-0.3317822167744776	-0.3317812738858701	-0.3317871437966025	-0.33177327620271146	-0.3317824084396927	-0.3317802650155936	-0.3317817064584539	-0.33177689193058985	-0.33178081180660424	-0.33177991935664697	-0.33178180336895946	-0.3317801691346552	-0.3317795761070712	-0.33177879723000264	-0.33178545296822054	-0.3317783683621093	-0.3317829731969877	-0.33178209176620377	0.9999999611087759	0.999999961109187	0.999999960650912	0.9999999589623969	0.9999999596317969	0.999999960306143	0.999999959313316	1.0	0.9999999609479516	0.9999999614466006	0.9999999609192708	0.9999999611610649	0.9999999603365456	0.9999999614007358	0.999999959283851	0.9999999597592354	0.9999999613309377	0.9999999613599835	0.9999999620957251	0.9999999596285337	0.9999999612204752	0.9999999602940751	0.9999999607692203	0.9999999613434416	0.9999999596686711
-0.33177858673360966	-0.33177857491936424	-0.33177875276048413	-0.33177897546938	-0.33177793311302245	-0.3317797454530547	-0.33177817872047954	-0.3317812158039347	-0.3317802749605612	-0.33178614459229006	-0.33177227518938307	-0.33178140913215237	-0.33177926525395435	-0.33178070677374466	-0.33177589197083773	-0.3317798130204459	-0.33177892014345134	-0.3317808033774193	-0.33177916986804756	-0.3317785765561735	-0.33177779607814617	-0.3317844527975449	-0.3317773688307281	-0.3317819750776132	-0.3317810924837769	0.999999960128725	0.9999999601506661	0.9999999620343248	0.9999999593614244	0.9999999604708768	0.9999999604180226	0.9999999607248772	0.9999999609479516	1.0	0.9999999605019682	0.9999999603959341	0.9999999608260653	0.9999999605656394	0.9999999611354651	0.9999999612809342	0.9999999602173922	0.9999999602874745	0.9999999603531892	0.9999999597925536	0.9999999599454443	0.999999960770944	0.9999999592843861	0.9999999606174913	0.9999999613105686	0.9999999611045645
-0.33177826492991375	-0.3317782541198174	-0.33177843108772676	-0.3317786544100651	-0.33177761180578774	-0.3317794247065497	-0.3317778569014105	-0.33178089470407346	-0.3317799525149598	-0.33178582356367414	-0.3317719543860788	-0.33178108866398215	-0.3317789445521167	-0.33178038552867384	-0.3317755720944981	-0.3317794907464753	-0.33177859845485286	-0.3317804820379072	-0.3317788483738947	-0.3317782556138266	-0.33177747570506405	-0.3317841317363416	-0.3317770476456396	-0.3317816537061322	-0.3317807711433892	0.9999999603392535	0.9999999593317233	0.9999999607037887	0.999999958810071	0.99999996096352	0.9999999601897137	0.9999999582028346	0.9999999614466006	0.9999999605019682	1.0	0.9999999607935581	0.9999999604353361	0.9999999614957001	0.9999999587525803	0.9999999595907682	0.9999999618773062	0.9999999608767632	0.9999999608009273	0.9999999613313733	0.9999999604081321	0.9999999596563715	0.9999999599929564	0.9999999615547864	0.9999999613116073	0.999999960457647
-0.33177740483897517	-0.3317773940701687	-0.3317775707018971	-0.3317777935177268	-0.3317767514931185	-0.33177856434543407	-0.3317769965043811	-0.331780034092288	-0.3317790921025424	-0.33178496386439466	-0.33177109472047095	-0.3317802271429197	-0.33177808431269756	-0.3317795250492297	-0.33177471206988113	-0.3317786315868953	-0.3317777378405631	-0.33177962120178667	-0.3317779872026235	-0.33177739636001713	-0.3317766157884195	-0.33178327244429273	-0.3317761881225217	-0.3317807936274355	-0.33177991103123017	0.9999999605853708	0.9999999610031975	0.9999999619251364	0.9999999592819486	0.9999999607755719	0.9999999595405796	0.9999999591588962	0.9999999609192708	0.9999999603959341	0.9999999607935581	1.0	0.9999999617819876	0.9999999620605718	0.9999999610432742	0.9999999606169467	0.999999960764986	0.9999999611655482	0.9999999611697045	0.9999999620824774	0.9999999615409896	0.9999999612963927	0.9999999619250822	0.9999999617365438	0.9999999608909944	0.9999999595033455
-0.33177841839717886	-0.33177840713307855	-0.33177858422441897	-0.33177880638301416	-0.3317777651632178	-0.33177957543848025	-0.3317780102840829	-0.3317810481032462	-0.3317801053291882	-0.33178597569530666	-0.331772108342205	-0.3317812414683929	-0.3317790954304805	-0.3317805390689626	-0.3317757254217093	-0.3317796430202352	-0.3317787513387653	-0.3317806343667448	-0.33177899982244785	-0.331778407474349	-0.3317776279067372	-0.3317842845324912	-0.33177720120957255	-0.3317818062452867	-0.3317809228666213	0.9999999622881477	0.9999999612559812	0.9999999619515297	0.9999999602493533	0.99999996100263	0.9999999606227755	0.9999999584751553	0.9999999611610649	0.9999999608260653	0.9999999604353361	0.9999999617819876	1.0	0.9999999609979695	0.9999999603366395	0.9999999606108184	0.9999999608055293	0.999999960652159	0.9999999613000676	0.999999961535376	0.9999999600466101	0.9999999608567028	0.9999999612808415	0.9999999606580813	0.9999999618875768	0.9999999605465921
-0.3317794722576369	-0.33177946086898397	-0.331779637377308	-0.3317798604174506	-0.33177881810782495	-0.3317806314788226	-0.3317790634149643	-0.331782101802878	-0.3317811587270978	-0.33178702969235074	-0.3317731616569946	-0.3317822939064071	-0.33178015110882814	-0.3317815925841334	-0.33177677828143126	-0.33178069763448603	-0.33177980470417734	-0.3317816886773347	-0.33178005346549405	-0.33177946272329906	-0.33177868309190206	-0.33178533856628195	-0.3317782539260564	-0.3317828613910437	-0.3317819781969532	0.9999999610931514	0.9999999597865493	0.9999999618260031	0.9999999606729748	0.9999999609703331	0.999999961137365	0.9999999595108193	0.9999999603365456	0.9999999605656394	0.9999999614957001	0.9999999620605718	0.9999999609979695	1.0	0.9999999602232065	0.9999999615104197	0.999999961630481	0.9999999613646295	0.9999999611904127	0.9999999616004607	0.9999999607710296	0.9999999614105766	0.9999999609793006	0.9999999617342296	0.9999999609398098	0.9999999600511023
-0.3317819386245178	-0.33178192749776564	-0.3317821039166285	-0.3317823275337413	-0.3317812854569451	-0.3317830975293404	-0.33178153046794007	-0.33178456894423847	-0.331783626617625	-0.33178949694378307	-0.3317756298946041	-0.3317847626213846	-0.3317826170785952	-0.3317840589219381	-0.3317792454085945	-0.3317831644644936	-0.33178227189605664	-0.3317841558994105	-0.33178252052633833	-0.33178192866855866	-0.3317811488753074	-0.3317878044405238	-0.33178072203645326	-0.3317853277403045	-0.33178444536303414	0.9999999613912023	0.999999959755601	0.9999999599294378	0.9999999600499374	0.9999999603747675	0.9999999607799441	0.9999999590806126	0.9999999614007358	0.9999999611354651	0.9999999587525803	0.9999999610432742	0.9999999603366395	0.9999999602232065	1.0	0.9999999597885301	0.9999999605897264	0.9999999606140971	0.9999999599004421	0.999999960363055	0.9999999607184913	0.999999960076579	0.9999999599762058	0.999999959702717	0.9999999597709489	0.999999960189354
-0.33177762490617135	-0.33177761444950393	-0.3317777909979241	-0.3317780139224313	-0.33177697111844917	-0.3317787832356177	-0.3317772171575986	-0.33178025458085975	-0.33177931195241633	-0.3317851837292071	-0.33177131576092184	-0.3317804468645286	-0.33177830474601505	-0.33177974602778243	-0.33177493148742954	-0.33177885088531933	-0.3317779586399384	-0.3317798415598267	-0.33177820780529704	-0.33177761534954076	-0.33177683554372744	-0.33178349273690294	-0.33177640881240744	-0.3317810150631172	-0.3317801310770937	0.9999999605397417	0.9999999589672157	0.9999999609945359	0.9999999590561311	0.9999999585631932	0.9999999599267696	0.9999999591181078	0.999999959283851	0.9999999612809342	0.9999999595907682	0.9999999606169467	0.9999999606108184	0.9999999615104197	0.9999999597885301	1.0	0.9999999594975032	0.9999999601843175	0.9999999601827871	0.9999999596021928	0.9999999601147733	0.999999960187888	0.9999999583834654	0.9999999586455043	0.9999999598661498	0.9999999593600485
-0.33178223387381706	-0.3317822236254828	-0.33178239859542635	-0.33178262312301887	-0.33178158121795515	-0.3317833930875828	-0.3317818261962591	-0.33178486367920634	-0.3317839228684057	-0.33178979300668365	-0.33177592360722413	-0.3317850577274139	-0.33178291394043713	-0.3317843567131942	-0.33177954069388765	-0.3317834609378735	-0.33178256754545415	-0.3317844502083225	-0.33178281646698254	-0.33178222596591533	-0.33178144533424697	-0.33178809977235596	-0.33178101775637925	-0.3317856238694502	-0.331784740713011	0.999999962015923	0.9999999602719543	0.9999999606799471	0.9999999593608274	0.9999999609173315	0.999999960046378	0.9999999577879874	0.9999999597592354	0.9999999602173922	0.9999999618773062	0.999999960764986	0.9999999608055293	0.999999961630481	0.9999999605897264	0.9999999594975032	1.0	0.9999999605397503	0.9999999604211631	0.9999999610492075	0.9999999596607755	0.9999999595373656	0.999999960700846	0.9999999593204104	0.9999999615534417	0.999999959782018
-0.3317903962953482	-0.331790384752851	-0.3317905617487538	-0.3317907849250911	-0.3317897429018142	-0.3317915559385001	-0.33178998792740716	-0.3317930263727849	-0.3317920847610278	-0.331797954154339	-0.3317840863676612	-0.3317932183220642	-0.33179107556026327	-0.3317925169466558	-0.33178770182693795	-0.33179162322131805	-0.33179072918621666	-0.3317926115148587	-0.33179097899620463	-0.331790386545507	-0.33178960769056937	-0.3317962624115925	-0.3317891783787643	-0.3317937852272348	-0.33179290149077095	0.9999999613857015	0.9999999608976144	0.9999999616295467	0.9999999606756569	0.9999999598055956	0.9999999604178499	0.9999999587733576	0.9999999613309377	0.9999999602874745	0.9999999608767632	0.9999999611655482	0.999999960652159	0.9999999613646295	0.9999999606140971	0.9999999601843175	0.9999999605397503	1.0	0.9999999606498889	0.9999999603274612	0.9999999612259012	0.999999960701081	0.9999999613858348	0.9999999619132928	0.9999999611706539	0.9999999613433612
-0.33177833727664313	-0.3317783270033961	-0.3317785035615075	-0.331778725827719	-0.3317776836656664	-0.33177949580430754	-0.3317779298078419	-0.33178096742715346	-0.3317800252300141	-0.33178589552371407	-0.3317720282199637	-0.331781161583364	-0.3317790158614593	-0.3317804581949143	-0.33177564318958386	-0.33177956350382287	-0.33177867181153026	-0.3317805532357923	-0.331778919210035	-0.331778328621801	-0.33177754756109984	-0.33178420429276373	-0.331777120520558	-0.3317817260403471	-0.3317808420010238	0.9999999614459522	0.9999999606398317	0.9999999635179603	0.9999999587192023	0.9999999604957566	0.9999999591609567	0.9999999586845157	0.9999999613599835	0.9999999603531892	0.9999999608009273	0.9999999611697045	0.9999999613000676	0.9999999611904127	0.9999999599004421	0.9999999601827871	0.9999999604211631	0.9999999606498889	1.0	0.999999961513132	0.9999999585658215	0.9999999614036063	0.9999999600304114	0.9999999603580932	0.9999999607445532	0.9999999595387193
-0.33178199725756485	-0.3317819868540821	-0.3317821630165416	-0.3317823867134731	-0.331781345823951	-0.33178315675217285	-0.3317815896248429	-0.3317846270904906	-0.33178368684222453	-0.33178955572169133	-0.33177568645251687	-0.3317848207453476	-0.331782676577038	-0.3317841176579528	-0.33177930346046464	-0.33178322422951	-0.3317823312889131	-0.3317842134063751	-0.33178258025419705	-0.33178198846096935	-0.33178120667809324	-0.3317878638147147	-0.33178078060483424	-0.33178538526520907	-0.3317845039913003	0.9999999607267807	0.9999999598021709	0.9999999605911474	0.9999999586182023	0.9999999612385027	0.9999999594602287	0.9999999591909189	0.9999999620957251	0.9999999597925536	0.9999999613313733	0.9999999620824774	0.999999961535376	0.9999999616004607	0.999999960363055	0.9999999596021928	0.9999999610492075	0.9999999603274612	0.999999961513132	1.0	0.9999999604393885	0.9999999609881522	0.9999999616251698	0.9999999609727585	0.9999999606653976	0.9999999595722695
-0.3317808835070812	-0.33178087220595837	-0.3317810489098404	-0.33178127008077574	-0.331780229551561	-0.33178204234872316	-0.3317804750706206	-0.33178351365119096	-0.3317825706977835	-0.33178844056872087	-0.33177457365356444	-0.3317837064502563	-0.33178156228692507	-0.33178300355367457	-0.3317781898222607	-0.3317821095484526	-0.3317812161468284	-0.331783100091666	-0.33178146600400305	-0.3317808742558194	-0.3317800942041826	-0.3317867494355899	-0.33177966626814914	-0.33178427217500844	-0.33178338974954946	0.999999959383768	0.9999999606724587	0.999999959753096	0.9999999583282007	0.9999999598395716	0.9999999599876825	0.999999959363335	0.9999999596285337	0.9999999599454443	0.9999999604081321	0.9999999615409896	0.9999999600466101	0.9999999607710296	0.9999999607184913	0.9999999601147733	0.9999999596607755	0.9999999612259012	0.9999999585658215	0.9999999604393885	1.0	0.9999999600903637	0.9999999609003553	0.9999999612250171	0.9999999609091734	0.9999999588332635
-0.3317779655804761	-0.331777953428203	-0.33177813137513723	-0.331778353529726	-0.3317773112278817	-0.3317791248772187	-0.33177755656397945	-0.3317805947917995	-0.3317796528704777	-0.3317855237209933	-0.33177165499700567	-0.3317807878297821	-0.33177864385158506	-0.33178008546141985	-0.33177527031051407	-0.3317791927111171	-0.3317782992527344	-0.3317801826475663	-0.33177854734709844	-0.33177795461663734	-0.3317771752191629	-0.3317838321780097	-0.33177674862836704	-0.3317813540330892	-0.33178047117465465	0.9999999603339077	0.9999999598846488	0.9999999616927849	0.9999999596564219	0.9999999604481072	0.9999999599424272	0.9999999589779676	0.9999999612204752	0.999999960770944	0.9999999596563715	0.9999999612963927	0.9999999608567028	0.9999999614105766	0.999999960076579	0.999999960187888	0.9999999595373656	0.999999960701081	0.9999999614036063	0.9999999609881522	0.9999999600903637	1.0	0.9999999609720895	0.9999999604878288	0.9999999613576622	0.9999999602652491
-0.3317803372313933	-0.331780325520152	-0.33178050184368746	-0.3317807255771176	-0.3317796832070807	-0.33178149569243165	-0.3317799267556577	-0.33178296601425616	-0.3317820235414329	-0.3317878950627938	-0.33177402581340143	-0.33178315889535115	-0.3317810157010733	-0.3317824572446111	-0.3317776429009385	-0.3317815618708354	-0.331780668407051	-0.3317825534907004	-0.3317809185608652	-0.3317803258253873	-0.3317795469759849	-0.33178620397341463	-0.331779119269828	-0.33178372497326736	-0.3317828412092411	0.9999999611636404	0.99999996043485	0.9999999613671904	0.9999999590654005	0.9999999601493711	0.9999999599296783	0.9999999588284519	0.9999999602940751	0.9999999592843861	0.9999999599929564	0.9999999619250822	0.9999999612808415	0.9999999609793006	0.9999999599762058	0.9999999583834654	0.999999960700846	0.9999999613858348	0.9999999600304114	0.9999999616251698	0.9999999609003553	0.9999999609720895	1.0	0.9999999618078227	0.9999999617013906	0.9999999614492202
-0.3317777372777349	-0.3317777258815582	-0.3317779016515852	-0.33177812514750693	-0.3317770841788338	-0.33177889574920305	-0.33177732812346755	-0.33178036670567707	-0.3317794246413443	-0.331785293575177	-0.33177142629184636	-0.33178056074395684	-0.33177841515498685	-0.3317798576535427	-0.3317750427865107	-0.3317789619396032	-0.3317780707296383	-0.3317799527446406	-0.33177831969107013	-0.33177772784299586	-0.3317769475567484	-0.331783602874143	-0.33177651906366096	-0.3317811251317294	-0.33178024284593804	0.9999999612197589	0.9999999599755486	0.9999999607298392	0.9999999581664433	0.9999999618931595	0.9999999597646562	0.9999999591567442	0.9999999607692203	0.9999999606174913	0.9999999615547864	0.9999999617365438	0.9999999606580813	0.9999999617342296	0.999999959702717	0.9999999586455043	0.9999999593204104	0.9999999619132928	0.9999999603580932	0.9999999609727585	0.9999999612250171	0.9999999604878288	0.9999999618078227	1.0	0.9999999618040667	0.9999999592365318
-0.33178709607971174	-0.331787085570623	-0.3317872635601362	-0.3317874848160935	-0.3317864446206422	-0.3317882550307354	-0.3317866879835383	-0.33178972649198235	-0.3317887849960786	-0.3317946538979177	-0.3317807860187406	-0.3317899198170129	-0.33178777658892117	-0.3317892182492972	-0.331784402575518	-0.3317883230412652	-0.3317874300260572	-0.3317893129627562	-0.3317876799290428	-0.3317870866773759	-0.33178630725696573	-0.3317929637395752	-0.3317858800645624	-0.3317904856282085	-0.33178960274506897	0.9999999613728816	0.999999960073476	0.9999999617569498	0.9999999587566324	0.9999999605126821	0.9999999600207863	0.9999999598947141	0.9999999613434416	0.9999999613105686	0.9999999613116073	0.9999999608909944	0.9999999618875768	0.9999999609398098	0.9999999597709489	0.9999999598661498	0.9999999615534417	0.9999999611706539	0.9999999607445532	0.9999999606653976	0.9999999609091734	0.9999999613576622	0.9999999617013906	0.9999999618040667	1.0	0.9999999601384193
-0.3317792099006573	-0.3317792003786153	-0.33177937607787517	-0.3317795994329863	-0.3317785580566282	-0.33178037005218375	-0.3317788038074397	-0.3317818398454906	-0.3317808979117402	-0.3317867689952832	-0.3317728998776087	-0.33178203373582366	-0.33177988993913976	-0.3317813315958948	-0.3317765180506078	-0.33178043600942314	-0.3317795438632832	-0.3317814265851916	-0.33177979376468536	-0.3317792019461631	-0.3317784216603395	-0.3317850773605147	-0.3317779946726211	-0.3317826004094361	-0.3317817164872186	0.9999999617319836	0.9999999592668484	0.9999999605945641	0.9999999593864107	0.9999999598077453	0.9999999611184274	0.9999999580838244	0.9999999596686711	0.9999999611045645	0.999999960457647	0.9999999595033455	0.9999999605465921	0.9999999600511023	0.999999960189354	0.9999999593600485	0.999999959782018	0.9999999613433612	0.9999999595387193	0.9999999595722695	0.9999999588332635	0.9999999602652491	0.9999999614492202	0.9999999592365318	0.9999999601384193	1.0
-0.33178838254203025	-0.33178853421418747	-0.331788726510812	-0.3317856656294696	-0.3317869360592822	-0.3317837522259788	-0.33179308695795484	-0.33178746011039306	-0.3317882689098953	-0.33178804699523345	-0.3317923356338115	-0.33178508869155016	-0.3317885969260399	-0.33179287551690845	-0.33179335372465807	-0.33179138553239046	-0.3317867998072456	-0.3317840321611796	-0.33178907689694476	-0.3317894216253495	-0.33178767996940856	-0.33178848310969533	-0.33179225838343923	-0.3317895942305029	-0.3317867941548468	-0.33179847845893246	-0.33180098054455803	-0.3317909286533806	-0.3317972823811442	-0.33179710757638975	-0.3317978119074663	-0.3317980326181896	-0.33180160676626735	-0.3317988868343545	-0.3317988386058254	-0.33179957400478244	-0.33179580520302865	-0.331799200927805	-0.3317989922133557	-0.3317983651097523	-0.33179661549430833	-0.3317882732286575	-0.33180129594463914	-0.3317954836898149	-0.3317955813105862	-0.33179840967352486	-0.33179792501375605	-0.33180219097466607	-0.33179310603944107	-0.33179579147981453
-0.3317831352474178	-0.33178328478292324	-0.3317834788925749	-0.3317804181974679	-0.3317816876296015	-0.33177850446445084	-0.331787838205296	-0.33178221174775774	-0.3317830221433249	-0.33178279939865435	-0.3317870882864461	-0.3317798403009151	-0.33178334879033633	-0.3317876277535071	-0.33178810531758474	-0.3317861383386673	-0.3317815500746372	-0.33177878512130393	-0.33178382800537776	-0.3317841744563003	-0.33178243166155674	-0.33178323578730584	-0.33178700999815064	-0.3317843462897157	-0.3317815471292101	-0.3318024258820505	-0.33180492611507345	-0.3317948746998009	-0.33180122834593684	-0.3318010535294763	-0.3318017581524691	-0.33180197952283275	-0.33180555235670783	-0.33180283458508397	-0.3318027851008357	-0.3318035202993017	-0.33179975190219035	-0.33180314640813985	-0.33180293964353297	-0.33180231048725517	-0.33180056104275024	-0.33179222013321197	-0.3318052419186131	-0.33179942988678496	-0.3317995264148057	-0.33180235589890184	-0.33180187105798903	-0.3318061377442076	-0.33179705323064507	-0.3317997380362814
-0.33178692491847805	-0.33178707540402735	-0.3317872691383596	-0.3317842070805006	-0.33178547996853547	-0.3317822946615586	-0.3317916289938284	-0.33178600380040124	-0.33178681287905715	-0.3317865895848373	-0.331790878215736	-0.3317836309432079	-0.3317871385935849	-0.3317914170900565	-0.33179189774828344	-0.3317899300327882	-0.33178534371305324	-0.33178257491254703	-0.3317876185042694	-0.3317879654837992	-0.33178622253165113	-0.33178702636506896	-0.33179080013605505	-0.33178813747056357	-0.33178533846270203	-0.3317940718624215	-0.33179657293892	-0.3317865194175879	-0.3317928740072141	-0.33179269920128507	-0.33179340438163246	-0.3317936237975873	-0.3317971992787386	-0.3317944787882029	-0.3317944329274802	-0.33179516751110477	-0.3317913966208884	-0.3317947936825823	-0.3317945853718531	-0.3317939582687682	-0.33179220683295746	-0.3317838658236169	-0.33179688778688043	-0.33179107667111735	-0.33179117356858606	-0.33179400136317383	-0.33179351816307334	-0.3317977827854024	-0.33178869860587146	-0.331791381720311
-0.3317865679848088	-0.3317867182421802	-0.33178691391521503	-0.331783852088694	-0.33178512278511885	-0.33178193649826276	-0.33179127177754014	-0.3317856463221547	-0.33178645635671644	-0.33178623257015566	-0.33179052288184985	-0.33178327501464283	-0.3317867827698501	-0.3317910612470882	-0.33179153877028533	-0.3317895716631406	-0.3317849852080018	-0.3317822186602	-0.3317872626117515	-0.3317876080866452	-0.3317858659303233	-0.33178666867949647	-0.33179044344256353	-0.3317877818921873	-0.33178498033471626	-0.3317996653473428	-0.33180216583429184	-0.33179211540153325	-0.3317984692886618	-0.3317982934320917	-0.33179899878179336	-0.3317992199362793	-0.33180279405602325	-0.3318000745717002	-0.3318000258559556	-0.33180076050114443	-0.3317969897552858	-0.33180038745946755	-0.33180018028911784	-0.33179955288535173	-0.33179780237480216	-0.3317894599110803	-0.3318024816190128	-0.33179667077304004	-0.3317967671305673	-0.3317995955613536	-0.3317991124005836	-0.3318033780203018	-0.33179429272036376	-0.33179697732508073
-0.3317842737992129	-0.3317844233722764	-0.3317846183226805	-0.3317815556926428	-0.331782826884936	-0.3317796421650065	-0.33178897581247413	-0.3317833509249673	-0.3317841616092393	-0.33178393907652637	-0.3317882284149581	-0.3317809792720397	-0.33178448867949417	-0.33178876540802765	-0.3317892439871524	-0.33178727757488097	-0.33178269087859724	-0.3317799230728888	-0.3317849664850614	-0.33178531416722223	-0.3317835716727777	-0.33178437376378067	-0.3317881493393803	-0.3317854859519196	-0.33178268501283276	-0.3318006427442537	-0.331803143508422	-0.3317930920948189	-0.3317994458675103	-0.33179927121919944	-0.33179997551124557	-0.3318001973362415	-0.33180377159554	-0.3318010509475262	-0.3318010025750194	-0.33180173906232646	-0.3317979680508931	-0.33180136544971994	-0.33180115756617357	-0.3318005290406886	-0.3317987790541522	-0.33179043794810226	-0.331803459505693	-0.3317976479912075	-0.33179774540747287	-0.3318005744822843	-0.33180008954901935	-0.33180435497930316	-0.33179527237707623	-0.3317979538118977
-0.3317815908937643	-0.3317817413661103	-0.33178193508752224	-0.3317788736725315	-0.33178014381192716	-0.33177696074711716	-0.33178629422781886	-0.33178066741136947	-0.3317814783203997	-0.33178125420762794	-0.33178554497419177	-0.3317782968163675	-0.33178180450459543	-0.33178608360789863	-0.33178656043964955	-0.331784594384517	-0.3317800057745217	-0.33177724058110225	-0.3317822840114045	-0.3317826309195103	-0.3317808877049078	-0.33178169175284555	-0.3317854649464176	-0.3317828026560701	-0.33178000320383283	-0.33180549412361904	-0.33180799448363635	-0.33179794212212793	-0.3318042964397907	-0.3318041216225671	-0.3318048245922313	-0.3318050468056162	-0.33180862088325536	-0.3318059011203417	-0.33180585302316284	-0.33180658841895544	-0.33180281765175673	-0.33180621373554386	-0.3318060071955062	-0.33180537984986896	-0.33180362944207276	-0.33179528705957534	-0.33180830855662174	-0.3318024981134346	-0.33180259458702965	-0.3318054239898819	-0.3318049387908794	-0.3318092041300946	-0.3318001201173381	-0.3318028052057363
-0.3317813726326343	-0.33178152289401747	-0.33178171642700666	-0.33177865581954374	-0.33177992669035916	-0.3317767410561874	-0.3317860762271481	-0.331780449052775	-0.33178126087298887	-0.3317810386471195	-0.33178532654743514	-0.33177807898658324	-0.3317815871021111	-0.3317858658280137	-0.3317863432120268	-0.3317843764382022	-0.33177978935575075	-0.33177702207110293	-0.3317820652327304	-0.33178241255007834	-0.3317806692478447	-0.3317814736511362	-0.33178524730641334	-0.33178258506765146	-0.3317797845578419	-0.3318054149900022	-0.33180791497869244	-0.3317978642689616	-0.3318042180481857	-0.3318040423133538	-0.3318047483233255	-0.33180497015347954	-0.3318085418776209	-0.33180582261149866	-0.33180577606677664	-0.33180650981331755	-0.3318027404414007	-0.3318061370901654	-0.3318059289067761	-0.3318053028026148	-0.3318035505745996	-0.33179520842271043	-0.33180823081216715	-0.33180241900702656	-0.3318025162555685	-0.33180534530218814	-0.33180486114567964	-0.331809127153924	-0.3318000411720272	-0.3318027254665165
-0.33178084085309223	-0.33178099133632005	-0.33178118549969204	-0.3317781248367664	-0.33177939603783	-0.33177620980904726	-0.33178554437635766	-0.33177991914044946	-0.3317807278037214	-0.33178050475312126	-0.33178479428929714	-0.33177754618923927	-0.3317810551032446	-0.3317853350576146	-0.33178581161657944	-0.3317838456671091	-0.3317792557646325	-0.33177648956027644	-0.33178153454974296	-0.3317818806344999	-0.33178013799989087	-0.33178094103666167	-0.33178471581724955	-0.33178205269243666	-0.33177925244541673	-0.33180797752388197	-0.33181047673752806	-0.3318004275076841	-0.3318067805350866	-0.3318066064594708	-0.3318073097763562	-0.33180753038659005	-0.33181110510463735	-0.33180838449152134	-0.33180833666296794	-0.33180907210133215	-0.3318053028242844	-0.33180869814715225	-0.33180849156097136	-0.33180786361078074	-0.3318061125720536	-0.33179777268322097	-0.3318107925231047	-0.33180498090708505	-0.3318050779036888	-0.33180790741614535	-0.33180742291249343	-0.33181168781897247	-0.33180260459641797	-0.33180528804089326
-0.33178148066639446	-0.3317816314664082	-0.3317818250190964	-0.33177876257024463	-0.33178003413193613	-0.3317768497005509	-0.33178618327581827	-0.3317805572917851	-0.3317813681504572	-0.3317811461555896	-0.3317854340542979	-0.3317781863583187	-0.3317816945839892	-0.33178597290224643	-0.33178645248230815	-0.33178448329330007	-0.3317798978444812	-0.3317771292724476	-0.331782174132818	-0.3317825197044397	-0.33178077737086825	-0.33178158150720893	-0.33178535622246247	-0.33178269199332017	-0.33177989316446227	-0.33180491282373875	-0.33180741216843923	-0.3317973617641793	-0.3318037161403754	-0.33180354137370305	-0.3318042456924169	-0.331804465422925	-0.33180804127084634	-0.3318053211678986	-0.3318052730303255	-0.33180600857036147	-0.3318022375973666	-0.33180563477712294	-0.33180542738484675	-0.33180480029516407	-0.331803049455342	-0.3317947085620011	-0.3318077293387686	-0.3318019170802674	-0.3318020161596607	-0.33180484344288935	-0.33180435956230786	-0.3318086244489179	-0.33179954007005447	-0.3318022238941613
-0.33177989636156485	-0.3317800455968941	-0.3317802393834908	-0.33177717672637136	-0.33177844839097953	-0.3317752636116499	-0.33178459918969777	-0.33177897307350257	-0.3317797824996729	-0.3317795603039301	-0.33178384890561574	-0.33177659994473985	-0.33178010886073145	-0.33178438798213444	-0.3317848656063052	-0.3317828984594367	-0.3317783105856711	-0.33177554517114016	-0.33178058934066057	-0.33178093528920816	-0.33177919343221346	-0.33177999514014445	-0.3317837707152868	-0.3317811071062157	-0.33177830688192966	-0.3318071254660706	-0.3318096269348367	-0.33179957521346115	-0.33180592840493456	-0.33180575298094944	-0.331806458157143	-0.3318066809863194	-0.33181025340288856	-0.3318075322552654	-0.33180748600154025	-0.33180822228699297	-0.33180445151535265	-0.33180784851963946	-0.33180763950885844	-0.33180701240336746	-0.33180526088854273	-0.33179692108592324	-0.331809942865132	-0.33180413114731117	-0.33180422718869135	-0.3318070570641627	-0.3318065723585158	-0.3318108384819058	-0.3318017533800255	-0.33180443765292456
-0.331780761024363	-0.3317809112723831	-0.3317811045359025	-0.33177804315292453	-0.3317793146483643	-0.331776128326663	-0.33178546282414817	-0.33177983802496397	-0.33178064848201044	-0.33178042509498507	-0.3317847125279856	-0.33177746526839386	-0.33178097379714144	-0.3317852526217587	-0.33178573008483536	-0.33178376309442514	-0.33177917721297323	-0.33177640973422456	-0.3317814543216627	-0.33178180086471093	-0.33178005676319344	-0.331780860647992	-0.3317846360179435	-0.33178197168256235	-0.3317791712192529	-0.33180370442096785	-0.3318062051149703	-0.3317961539537499	-0.33180250794399585	-0.33180233276200866	-0.3318030377436321	-0.3318032591784578	-0.3318068333212517	-0.33180411274439037	-0.3318040643168074	-0.33180480054746475	-0.33180103061141103	-0.33180442763490847	-0.3318042200634637	-0.3318035925707708	-0.3318018414054527	-0.3317935008647881	-0.331806522325189	-0.3318007107117347	-0.331800806689844	-0.3318036362351738	-0.33180315048504166	-0.33180741779774475	-0.33179833247398466	-0.3318010159504475
-0.3317827797946036	-0.33178292877230503	-0.3317831230278901	-0.33178006249038333	-0.331781332756933	-0.33177814769660263	-0.3317874810759292	-0.33178185788138176	-0.331782666128332	-0.3317824439837918	-0.3317867323630435	-0.3317794835890272	-0.3317829925867715	-0.3317872710594246	-0.33178774828877494	-0.33178578305113926	-0.33178119695834857	-0.33177842884748227	-0.3317834730251073	-0.33178381895295384	-0.3317820763460389	-0.33178287959072217	-0.33178665500092325	-0.3317839912008627	-0.3317811899144037	-0.3318097326538209	-0.331812232579695	-0.33180218238283826	-0.33180853734616994	-0.33180836130564967	-0.33180906532714527	-0.3318092867330379	-0.3318128597007626	-0.33181014122773755	-0.33181009182203697	-0.3318108272967592	-0.3318070579522371	-0.33181045450757773	-0.3318102473788313	-0.3318096192867477	-0.3318078693976896	-0.33179952950658176	-0.331812550423949	-0.3318067376240079	-0.33180683500525154	-0.3318096642560569	-0.33180918023896083	-0.33181344564498433	-0.3318043619859471	-0.3318070444705104
-0.33178101225842493	-0.33178116365381827	-0.33178135674718867	-0.3317782943427794	-0.33177956598280106	-0.33177638081278743	-0.33178571528603207	-0.331780091103086	-0.33178090006028294	-0.33178067676351003	-0.33178496557631265	-0.3317777184787067	-0.33178122570749297	-0.33178550427635456	-0.3317859827871183	-0.33178401609492036	-0.3317794289910005	-0.3317766611989404	-0.3317817055019481	-0.33178205283718837	-0.331780309390961	-0.33178111286287576	-0.3317848883325714	-0.3317822247391348	-0.3317794246043809	-0.33180644993604697	-0.3318089490182293	-0.3317988990605485	-0.3318052523845823	-0.33180507678509996	-0.3318057815863357	-0.3318060035914821	-0.3318095764786499	-0.33180685576706775	-0.33180680957716513	-0.33180754448589644	-0.3318037743203278	-0.33180717115071023	-0.33180696375635504	-0.33180633566100354	-0.33180458451680106	-0.33179624430061155	-0.3318092653215323	-0.33180345300432845	-0.33180355047002974	-0.33180637952524106	-0.33180589642382075	-0.33181015988691515	-0.33180107549630494	-0.33180376029023056
-0.33178251774384165	-0.33178266702893583	-0.33178286181035266	-0.33177979959879866	-0.3317810719546548	-0.3317778859428815	-0.33178722213628636	-0.33178159547604774	-0.3317824047917791	-0.3317821817258417	-0.3317864709670635	-0.3317792232409881	-0.3317827310529532	-0.33178701091472845	-0.3317874877697066	-0.3317855205548809	-0.33178093462693925	-0.3317781675853728	-0.3317832121536365	-0.331783557141978	-0.33178181449390787	-0.33178261711144924	-0.3317863928081402	-0.331783731064486	-0.33178092955453503	-0.33180022258368347	-0.33180272257092447	-0.3317926702741266	-0.33179902487649143	-0.33179884939061294	-0.33179955342596773	-0.3317997766763452	-0.3318033488128532	-0.3318006293538231	-0.33180058279793256	-0.3318013175162872	-0.3317975477425429	-0.33180094367025437	-0.33180073654163705	-0.33180010896893225	-0.33179835703498345	-0.33179001556134985	-0.33180303807620387	-0.3317972260440794	-0.3317973241984055	-0.33180015356737685	-0.33179966924406107	-0.3318039344304134	-0.33179484927308744	-0.33179753433076675
-0.33178048166651936	-0.3317806317637301	-0.33178082704627754	-0.33177776535703674	-0.3317790361700776	-0.33177585104135016	-0.3317851856966601	-0.3317795598412504	-0.33178037011350103	-0.3317801461914959	-0.3317844355810636	-0.3317771878073122	-0.3317806958565409	-0.3317849744471758	-0.3317854520262899	-0.33178348415621606	-0.3317788996191828	-0.33177613138224016	-0.33178117489739184	-0.3317815212550534	-0.3317797800013458	-0.33178058298601354	-0.33178435685825347	-0.33178169415734315	-0.33177889353459133	-0.3318081378989546	-0.3318106400615197	-0.3318005870776766	-0.33180694022209356	-0.33180676827778377	-0.33180747076097533	-0.3318076931249757	-0.3318112653401575	-0.331808546128985	-0.3318084981083232	-0.33180923397970735	-0.33180546359292185	-0.331808860272959	-0.3318086542427008	-0.3318080252180271	-0.3318062746148086	-0.3317979337747387	-0.33181095567017704	-0.3318051436742788	-0.33180524075120943	-0.33180806823544784	-0.33180758475654853	-0.33181185040518674	-0.33180276637100165	-0.33180544948936996
-0.3317831246130445	-0.33178327606825897	-0.33178346815806703	-0.33178040792883856	-0.3317816784071699	-0.3317784938361169	-0.33178782855203287	-0.3317822026830894	-0.33178301181797015	-0.3317827881065631	-0.33178707881421954	-0.3317798300800765	-0.3317833391473465	-0.33178761730866835	-0.33178809513360324	-0.33178612832981746	-0.3317815411614533	-0.3317787758499138	-0.3317838187343609	-0.33178416467513416	-0.331782421957551	-0.331783225367479	-0.3317869995658023	-0.3317843366361762	-0.33178153636600005	-0.3318059503941706	-0.3318084506060309	-0.3317984001000791	-0.33180475221357214	-0.3318045773243767	-0.33180528253078856	-0.33180550364741496	-0.33180907775617685	-0.33180635775736184	-0.3318063105547723	-0.3318070465997393	-0.3318032759706949	-0.33180667226007243	-0.3318064639274796	-0.3318058383526646	-0.3318040865325537	-0.3317957448415778	-0.33180876672015397	-0.3318029538015704	-0.33180305226309675	-0.3318058805164246	-0.3318053959990241	-0.33180966137955603	-0.3318005774341036	-0.3318032627306626
-0.3317837444427227	-0.33178389383397905	-0.3317840875223792	-0.33178102768572365	-0.33178229730201114	-0.3317791141463941	-0.3317884476198496	-0.3317828214239329	-0.3317836307562632	-0.3317834091043622	-0.331787697259127	-0.3317804488676931	-0.33178395806495686	-0.3317882364680132	-0.33178871505025115	-0.3317867463586807	-0.3317821594331017	-0.33177939305683196	-0.33178443634674337	-0.3317847838032088	-0.33178304021301147	-0.33178384567888763	-0.33178761813933216	-0.33178495413492476	-0.3317821561027054	-0.331800263380633	-0.33180276194918074	-0.3317927125296612	-0.33179906690596117	-0.3317988913554798	-0.3317995948797734	-0.3317998174403392	-0.3318033899080762	-0.3318006706895689	-0.331800622237956	-0.33180135722736076	-0.33179758900728623	-0.3318009850344366	-0.3318007776424068	-0.3318001495974831	-0.33179840009784617	-0.33179005760396907	-0.3318030774591666	-0.3317972673635021	-0.3317973658193047	-0.33180019419812185	-0.331799708881051	-0.3318039742043373	-0.3317948903402229	-0.3317975750413104
-0.33178362020486085	-0.3317837706710751	-0.33178396518014974	-0.3317809032720342	-0.3317821751097417	-0.33177899083469325	-0.3317883236502876	-0.33178269883699385	-0.3317835093519608	-0.33178328506970445	-0.33178757458884117	-0.3317803270246153	-0.33178383419278984	-0.33178811351439536	-0.3317885894023124	-0.33178662393546954	-0.33178203745043827	-0.3317792706010761	-0.33178431479449366	-0.33178466142168733	-0.33178291731439075	-0.3317837209165559	-0.331787495691089	-0.3317848334551596	-0.331782033256208	-0.3318013416172131	-0.33180384224723414	-0.3317937911238446	-0.33180014440209205	-0.3317999700602015	-0.331800674465577	-0.3318008948535742	-0.3318044690809582	-0.3318017492165279	-0.33180170219744276	-0.3318024361078062	-0.33179866717744777	-0.33180206299290027	-0.3318018558747261	-0.3318012283970522	-0.33179947791441106	-0.33179113701307505	-0.33180415817989833	-0.33179834725271967	-0.3317984445088019	-0.3318012712932118	-0.33180078747474445	-0.3318050529302305	-0.3317959688627844	-0.3317986531986948
-0.33178229318584596	-0.3317824410461836	-0.3317826359556345	-0.33177957508356537	-0.331780844687678	-0.33177766132422043	-0.3317869957545621	-0.3317813680057582	-0.33178217922784314	-0.3317819563734002	-0.33178624647245114	-0.3317789983250793	-0.3317825062670806	-0.3317867832734268	-0.33178726290082944	-0.33178529481632435	-0.33178070924407516	-0.33177794205547856	-0.3317829857136888	-0.3317833340687003	-0.33178159017865977	-0.33178239356006434	-0.33178616702961783	-0.33178350430831816	-0.3317807042230814	-0.3317994001357183	-0.3318019013895067	-0.33179184904349224	-0.3317982029645829	-0.33179802852226425	-0.33179873189348247	-0.3317989548655829	-0.331802528261984	-0.3317998082547025	-0.33179976002006056	-0.3318004953584194	-0.3317967260677817	-0.3318001215195238	-0.33179991545266024	-0.3317992868768185	-0.331797537159605	-0.3317891952173783	-0.3318022154714008	-0.33179640489591594	-0.33179650138429473	-0.33179933069651735	-0.33179884739719306	-0.3318031123786804	-0.3317940277953507	-0.33179671098066377
-0.33178286535392715	-0.33178301573469016	-0.33178320831618274	-0.331780146571471	-0.3317814175842794	-0.3317782332220343	-0.3317875668419817	-0.3317819423008745	-0.3317827529730625	-0.33178252828495297	-0.331786817532873	-0.3317795697432853	-0.33178307957680847	-0.33178735806283105	-0.33178783493596986	-0.33178586832309276	-0.33178128220517716	-0.331778514344853	-0.3317835584874617	-0.33178390315835266	-0.3317821618985923	-0.33178296550627795	-0.331786739148323	-0.3317840761142361	-0.33178127738083507	-0.33180294723234016	-0.3318054470296786	-0.3317953963100568	-0.3318017486349074	-0.33180157460308124	-0.3318022787591318	-0.33180250064082045	-0.3318060745764592	-0.33180335449779247	-0.3318033064299125	-0.33180404264739083	-0.3318002728410004	-0.3318036692190452	-0.33180346194084565	-0.33180283342124395	-0.33180108372403044	-0.33179274112854795	-0.3318057634933864	-0.3317999512633537	-0.33180004805503227	-0.33180287779440243	-0.33180239263182393	-0.3318066583099712	-0.33179757418538175	-0.33180025893273846
-0.33177863526455686	-0.33177878578843517	-0.33177897864574246	-0.33177591854109023	-0.3317771881850043	-0.33177400376726773	-0.3317833387601862	-0.331777712317243	-0.33177852255655	-0.33177830007554093	-0.33178258867316945	-0.3317753398133793	-0.33177884831900584	-0.33178312744441923	-0.3317836045852322	-0.3317816385728907	-0.331777051179507	-0.3317742840101415	-0.33177932882690625	-0.3317796745735496	-0.3317779326320549	-0.33177873607584196	-0.331782510585716	-0.33177984745818007	-0.33177704830220545	-0.3318097050720312	-0.33181220620803453	-0.3318021552191307	-0.33180850886321406	-0.3318083339211697	-0.3318090376500186	-0.3318092599056632	-0.33181283287943997	-0.3318101127432172	-0.33181006345014485	-0.3318108004427416	-0.33180703105261	-0.3318104271757374	-0.3318102203369998	-0.3318095920511531	-0.33180784241093914	-0.33179949935044784	-0.33181252110615633	-0.33180670925652406	-0.33180680826960796	-0.3318096356552692	-0.3318091531750265	-0.3318134171703298	-0.33180433098339096	-0.3318070181196082
-0.3317816468732077	-0.3317817978309713	-0.33178199121641955	-0.3317789293509586	-0.33178020013520076	-0.3317770162410117	-0.33178635041919863	-0.33178072393340075	-0.3317815343800918	-0.3317813124168449	-0.3317856003275994	-0.33177835228267116	-0.33178186173891033	-0.33178613818762553	-0.3317866170962198	-0.33178465029782533	-0.3317800637095029	-0.33177729567860803	-0.33178234076892776	-0.33178268642342146	-0.33178094268088093	-0.33178174758442	-0.3317855203455605	-0.33178285978294286	-0.3317800588773243	-0.33179802452069795	-0.33180052406179317	-0.33179047302195275	-0.33179682618005923	-0.33179665281013	-0.33179735693810636	-0.3317975785910846	-0.3318011521735605	-0.33179843237168427	-0.33179838372223713	-0.33179912012560797	-0.33179534913552167	-0.331798744884933	-0.33179853952290006	-0.3317979111147939	-0.33179616030984516	-0.3317878182165601	-0.3318008398783056	-0.3317950286008745	-0.33179512636594993	-0.33179795513493715	-0.3317974711171827	-0.3318017376845846	-0.33179265287599585	-0.3317953366469233
-0.3317815551714649	-0.33178170525659073	-0.33178189868300595	-0.33177883928304036	-0.3317801097604891	-0.33177692572494033	-0.3317862595256046	-0.331780632267607	-0.33178144232821244	-0.33178121860893506	-0.33178550919783334	-0.33177826042404207	-0.33178176881491755	-0.33178604729563643	-0.3317865269331256	-0.33178456066813977	-0.3317799720116474	-0.33177720490600704	-0.33178224909830195	-0.3317825947544348	-0.3317808519505606	-0.33178165622960615	-0.33178543128665844	-0.3317827678739562	-0.331779967625556	-0.33180557310052344	-0.33180807245627525	-0.33179802141856446	-0.3318043759083762	-0.3318042008809115	-0.33180490416321234	-0.3318051267523518	-0.33180870052938455	-0.33180598039944126	-0.33180593293850424	-0.33180666825100996	-0.3318028981842991	-0.33180629557218516	-0.33180608730886346	-0.3318054596996946	-0.3318037095418988	-0.33179536799918974	-0.3318083893437175	-0.33180257697952054	-0.33180267533403246	-0.33180550421733684	-0.3318050187199288	-0.3318092847124626	-0.3318002013953719	-0.33180288388019374
-0.33177640664446145	-0.33177655760772734	-0.3317767525778998	-0.3317736889787522	-0.331774961542653	-0.3317717768929229	-0.3317811102334645	-0.3317754848008014	-0.33177629483393545	-0.33177607170567	-0.3317803617252166	-0.3317731130654514	-0.331776620891559	-0.3317808995856476	-0.33178137818955517	-0.33177941151888396	-0.33177482397418057	-0.33177205687254435	-0.3317771018179609	-0.3317774465350364	-0.3317757048459129	-0.33177650712076456	-0.3317802830700177	-0.33177761802768374	-0.33177481873053744	-0.3318068626816925	-0.33180936373786557	-0.33179931174579164	-0.3318056654096792	-0.331805491521504	-0.3318061946914311	-0.3318064165905721	-0.33180999014842305	-0.33180726957032225	-0.33180722246215844	-0.3318079568268758	-0.3318041890845326	-0.3318075836592272	-0.33180737696286416	-0.3318067491677572	-0.3318049989783506	-0.33179665679747394	-0.3318096788052344	-0.3318038677409053	-0.3318039646229233	-0.3318067928108122	-0.3318063093692752	-0.3318105732824447	-0.3318014895034411	-0.3318041745917478
-0.33177921163203566	-0.33177936125529334	-0.33177955622999544	-0.3317764934353156	-0.33177776482904936	-0.3317745796024256	-0.33178391375733174	-0.3317782892961572	-0.3317790991293135	-0.33177887576814863	-0.3317831655198435	-0.33177591752125946	-0.33177942514052994	-0.33178370323601897	-0.3317841819385781	-0.3317822152317873	-0.33177762822287965	-0.3317748613645238	-0.3317799054484387	-0.33178025110051146	-0.33177850724102737	-0.33177931141392947	-0.33178308666231765	-0.33178042311021083	-0.3317776227507542	-0.3318037265490024	-0.33180622545900074	-0.3317961748876041	-0.3318025283175629	-0.33180235347877374	-0.33180305654132114	-0.3318032790808279	-0.33180685238178625	-0.33180413236931955	-0.33180408588787624	-0.3318048221870997	-0.3318010518256432	-0.3318044469913628	-0.331804240414484	-0.3318036121343296	-0.3318018617334251	-0.3317935203922513	-0.3318065417943588	-0.33180072976640473	-0.3318008269281704	-0.33180365596086353	-0.3318031720851934	-0.3318074371496321	-0.33179835280249775	-0.3318010367634355
-0.3317374350503537	-0.33173785049092136	-0.3317378265570781	-0.3317405143387414	-0.33174016404790113	-0.33174117081251114	-0.3317334514931814	-0.33173593219493	-0.3317358816704621	-0.33173117022833265	-0.3317407011920352	-0.33173815820435826	-0.3317380427129616	-0.33173199288830607	-0.3317356581470764	-0.33173344532670057	-0.33173914790849185	-0.33174027127319095	-0.3317364681852589	-0.33173756236776997	-0.3317396533328439	-0.3317325924799456	-0.33173560551820125	-0.33173323983292236	-0.33173743454270677	-0.3317689661814681	-0.3317638362614777	-0.33176611842401316	-0.3317577978730203	-0.33176287154697826	-0.3317639268742872	-0.33176172304925655	-0.3317622070175888	-0.331765419130422	-0.33176615541015164	-0.33176499150321254	-0.3317687425331011	-0.3317641361024152	-0.3317623870842233	-0.33176654002207473	-0.3317632501512604	-0.3317637221008141	-0.3317634483374941	-0.33176521445355434	-0.331765905315808	-0.33176634254262133	-0.33176421918120796	-0.3317624874656154	-0.3317620297441417	-0.33176716436870524
-0.3317393840502025	-0.3317398007244461	-0.3317397776566851	-0.331742464413894	-0.3317421141891712	-0.331743121102124	-0.33173540104361676	-0.33173788442888535	-0.3317378319150475	-0.3317331199038117	-0.33174265133867953	-0.331740110191087	-0.3317399938345989	-0.33173394381372956	-0.3317376077150641	-0.3317353965331362	-0.33174109787842027	-0.33174222062647524	-0.3317384175220157	-0.3317395109003582	-0.331741603386412	-0.33173454147945663	-0.3317375556436126	-0.3317351894661077	-0.3317393861457098	-0.3317632463392878	-0.33175811392455307	-0.3317603978170114	-0.33175207687492003	-0.33175715084092605	-0.33175820554041074	-0.33175600297092017	-0.33175648694167503	-0.3317596988921294	-0.33176043530653365	-0.3317592709824628	-0.3317630208542774	-0.33175841501504116	-0.3317566651801827	-0.33176081746896985	-0.33175752932419955	-0.33175799967002423	-0.33175772589059793	-0.3317594944792652	-0.3317601833845603	-0.3317606225239539	-0.33175849907705096	-0.33175676614150373	-0.33175630861708344	-0.3317614437450877
-0.3317423466405885	-0.33174276190324725	-0.3317427393045071	-0.3317454273451359	-0.33174507649512586	-0.3317460831917897	-0.33173836396943923	-0.33174084541235155	-0.3317407932988112	-0.33173608235841373	-0.33174561419849796	-0.3317430709024811	-0.3317429563269169	-0.3317369034071862	-0.33174056864408397	-0.33173835823984077	-0.33174405939505	-0.3317451832869455	-0.3317413809302192	-0.3317424734810601	-0.3317445660953786	-0.33173750194565826	-0.3317405176517992	-0.3317381521177865	-0.3317423483166777	-0.33176240373720317	-0.3317572701652897	-0.33175955238019084	-0.3317512333090331	-0.33175630619562646	-0.3317573622315471	-0.33175515931351646	-0.3317556436691693	-0.3317588561255657	-0.3317595915571006	-0.3317584266036219	-0.33176217800275604	-0.3317575715940725	-0.3317558228763679	-0.33175997564191195	-0.33175668689070076	-0.3317571569123076	-0.3317568828013105	-0.3317586505843292	-0.33175934045163874	-0.33175977804345796	-0.33175765482852876	-0.33175592184094477	-0.33175546482540486	-0.33176060081760617
-0.33174044082069953	-0.3317408564709256	-0.3317408335877846	-0.3317435209523356	-0.33174317319618746	-0.33174417796843825	-0.3317364581528302	-0.33173893909043145	-0.33173888906446736	-0.33173417786598114	-0.33174370797369224	-0.33174116527422526	-0.33174104896876033	-0.331735000484981	-0.33173866298947813	-0.3317364530656813	-0.33174215452123634	-0.33174327832019423	-0.3317394751151702	-0.33174056806586416	-0.33174266073016684	-0.3317355986962286	-0.3317386130592442	-0.3317362480414546	-0.3317404408408064	-0.33176098072544186	-0.33175584898311594	-0.33175813088213735	-0.3317498109280612	-0.331754885554602	-0.331755939957706	-0.3317537372832516	-0.33175422120480685	-0.3317574338682863	-0.33175816893037674	-0.33175700354049614	-0.3317607554569602	-0.33175614998025327	-0.3317544014830582	-0.3317585527158943	-0.3317552636895931	-0.33175573526901253	-0.331755460842435	-0.3317572286885924	-0.33175791791719716	-0.3317583549979705	-0.33175623286633205	-0.3317545006008126	-0.3317540422234014	-0.33175917948156886
-0.3317359220253872	-0.33173633819634196	-0.3317363160653962	-0.3317390025554232	-0.3317386516669532	-0.33173965904051517	-0.33173194010573914	-0.33173441983135216	-0.33173436896451425	-0.3317296582972859	-0.33173918812306336	-0.3317366467267117	-0.33173653146385546	-0.33173048058269583	-0.33173414548023733	-0.331731932327582	-0.33173763564998615	-0.33173875942762476	-0.3317349549034084	-0.33173604884006364	-0.3317381421362537	-0.33173107855899675	-0.3317340949999889	-0.3317317293654292	-0.33173592227324133	-0.3317741791919208	-0.33176904963800974	-0.3317713308198177	-0.3317630109559973	-0.33176808496035515	-0.3317691408757524	-0.33176693688289893	-0.3317674209763905	-0.33177063245706373	-0.33177136857296763	-0.33177020461807777	-0.3317739556050168	-0.33176934994966795	-0.331767599973222	-0.3317717519772431	-0.3317684638244307	-0.33176893562100657	-0.3317686613986911	-0.331770429185245	-0.33177111816779925	-0.33177155621646454	-0.33176943241704715	-0.331767700114388	-0.331767242592457	-0.3317723788164066
-0.3317385226503408	-0.3317389363675303	-0.3317389138491947	-0.33174160210288417	-0.3317412531287446	-0.3317422571927293	-0.33173453905493533	-0.33173702018287393	-0.33173696920165346	-0.33173225814992924	-0.33174178732422516	-0.3317392462212009	-0.331739131665722	-0.3317330797450287	-0.33173674434493605	-0.331734532649881	-0.33174023487473825	-0.33174135886493533	-0.33173755393906434	-0.33173864740616155	-0.33174074162766115	-0.33173367839974777	-0.33173669397149746	-0.33173432788693014	-0.33173852224309464	-0.3317652029564416	-0.33176007101978267	-0.33176235350777833	-0.3317540333660995	-0.3317591069660745	-0.33176016209954007	-0.3317579606884278	-0.3317584439649057	-0.33176165622919845	-0.33176239131046636	-0.33176122717453965	-0.33176497760396634	-0.3317603734539385	-0.3317586224332993	-0.33176277565413215	-0.33175948616433043	-0.33175995701704064	-0.3317596833383507	-0.33176145186317335	-0.331762140379998	-0.331762577994649	-0.33176045541215277	-0.3317587240042681	-0.33175826412192966	-0.33176340105734836
-0.3317399837693158	-0.33174039950412176	-0.33174037722425814	-0.3317430634671721	-0.33174271352680257	-0.3317437192103387	-0.33173600041738455	-0.33173848275863177	-0.33173843110882506	-0.3317337179624562	-0.33174325026435514	-0.33174070783228177	-0.33174059260297656	-0.3317345408756964	-0.33173820512554664	-0.3317359958681661	-0.3317416969075119	-0.3317428215138773	-0.3317390181213037	-0.3317401111643787	-0.3317422033326569	-0.3317351408700181	-0.3317381562008977	-0.33173579033973305	-0.3317399833843703	-0.33176476262308496	-0.3317596305384408	-0.3317619144109357	-0.3317535924517579	-0.3317586668348728	-0.3317597222688669	-0.3317575188989583	-0.33175800219980744	-0.331761215395783	-0.3317619494535572	-0.3317607862197214	-0.33176453693548946	-0.3317599315567507	-0.3317581813431487	-0.33176233352615486	-0.3317590464927822	-0.33175951631235356	-0.3317592421214638	-0.3317610099525756	-0.3317616994251376	-0.33176213729752846	-0.33176001342677125	-0.3317582830969703	-0.33175782379695157	-0.33176296000982064
-0.331739259678166	-0.3317396737493465	-0.3317396527708403	-0.33174233964831357	-0.33174198926719023	-0.33174299431996945	-0.33173527598320757	-0.33173775905490116	-0.33173770624298177	-0.33173299568943304	-0.3317425254310727	-0.3317399824280087	-0.3317398674869679	-0.3317338166326197	-0.33173748284494003	-0.33173527122237	-0.3317409730923177	-0.33174209580689284	-0.33173829299296537	-0.331739385811659	-0.33174147775409674	-0.33173441617556654	-0.331737430873939	-0.33173506702042393	-0.3317392590684745	-0.33176968823323355	-0.33176455751303635	-0.33176683850840427	-0.33175851864522726	-0.33176359420596147	-0.33176464640449815	-0.3317624449004914	-0.3317629287938106	-0.3317661420755713	-0.3317668784630961	-0.3317657127528599	-0.3317694630113974	-0.3317648579023401	-0.33176310765975964	-0.33176726020665936	-0.3317639705485079	-0.3317644430591599	-0.33176416900299005	-0.3317659374628244	-0.3317666266715762	-0.3317670636137986	-0.33176493925691297	-0.3317632089364132	-0.33176274997472965	-0.33176788556192965
-0.3317347060165171	-0.3317351226399345	-0.3317350998886499	-0.3317377859587441	-0.3317374358079774	-0.3317384409768389	-0.3317307226677338	-0.3317332050915295	-0.33173315342758364	-0.33172844278420854	-0.33173797255123727	-0.3317354305070424	-0.33173531459946576	-0.3317292653615647	-0.33173292897938284	-0.33173071683224953	-0.3317364189052558	-0.33173754212917367	-0.33173373911965287	-0.331734835183636	-0.33173692419522827	-0.3317298629896104	-0.3317328773147637	-0.3317305125952848	-0.331734706871659	-0.3317664013842408	-0.33176127121422777	-0.33176355332745683	-0.3317552339892491	-0.3317603075952917	-0.33176136192514677	-0.3317591593593433	-0.3317596425536166	-0.33176285560512125	-0.3317635914998579	-0.3317624270648061	-0.3317661759181069	-0.3317615721242333	-0.3317598221426657	-0.3317639747084276	-0.3317606866150042	-0.3317611556960107	-0.33176088330088477	-0.3317626502540312	-0.33176333948193215	-0.33176377656897205	-0.3317616542810252	-0.33175992235443524	-0.3317594645340787	-0.33176459965584276
-0.33173485136242675	-0.33173526742648435	-0.3317352453395077	-0.3317379324205046	-0.3317375824179002	-0.33173858792950656	-0.3317308685258548	-0.3317333493674309	-0.3317332989229615	-0.3317285885848924	-0.331738117767259	-0.3317355757581864	-0.3317354601047153	-0.3317294101361779	-0.33173307410119135	-0.3317308633163954	-0.33173656507068827	-0.33173768934079323	-0.331733886050716	-0.3317349789757113	-0.33173706969479116	-0.3317300085670815	-0.33173302395353976	-0.33173065811933133	-0.3317348508731861	-0.3317689268344879	-0.331763794880802	-0.3317660782091	-0.3317577564116921	-0.33176283110306376	-0.33176388568448917	-0.3317616841968337	-0.3317621659144412	-0.33176538020570095	-0.33176611566273406	-0.3317649510453739	-0.331768701504777	-0.3317640968942642	-0.3317623474416847	-0.3317664982377775	-0.33176320953245836	-0.3317636816547611	-0.3317634060734749	-0.33176517503125147	-0.33176586523850055	-0.3317663012200091	-0.3317641784947656	-0.33176244656710985	-0.331761988919304	-0.33176712439873834
-0.33174362838176524	-0.3317440434209366	-0.33174402130234165	-0.3317467084080441	-0.33174635875259656	-0.33174736447003006	-0.3317396440148895	-0.3317421269357683	-0.3317420735359832	-0.3317373637122323	-0.33174689504222493	-0.3317443524954172	-0.33174423674199155	-0.33173818607702693	-0.3317418505464969	-0.33173963881156676	-0.33174534137208656	-0.3317464654427099	-0.3317426609501646	-0.3317437563113863	-0.33174584614530445	-0.3317387844951228	-0.3317417982792678	-0.3317394353397947	-0.33174362780090055	-0.3317636429292596	-0.33175851243596993	-0.33176079558789945	-0.33175247450652207	-0.33175754790588385	-0.33175860276364844	-0.33175640013576413	-0.33175688475851034	-0.3317600973764297	-0.3317608318370433	-0.3317596675616648	-0.3317634183919813	-0.33175881194508666	-0.3317570635198519	-0.3317612141902529	-0.3317579262497288	-0.33175839781617983	-0.33175812283097245	-0.33175989155330854	-0.33176058060064145	-0.33176101673274566	-0.3317588945693599	-0.3317571638585064	-0.33175670512727423	-0.3317618420112801
-0.3317404351442523	-0.33174085186856606	-0.33174082819681894	-0.3317435157799274	-0.3317431651293443	-0.3317441722547887	-0.33173645355623327	-0.33173893386759934	-0.33173888457927925	-0.3317341703318285	-0.3317437024599652	-0.3317411589820949	-0.3317410436282927	-0.33173499405316254	-0.3317386582054354	-0.33173644693320636	-0.33174214863790014	-0.3317432727839288	-0.3317394688493857	-0.33174056312982364	-0.3317426547371165	-0.3317355930032336	-0.3317386071727987	-0.33173624197828955	-0.33174043628936556	-0.33176526613865914	-0.3317601351930943	-0.3317624163605232	-0.3317540967403834	-0.33175916985616594	-0.33176022572376274	-0.3317580217049281	-0.33175850604067647	-0.33176171950536143	-0.33176245437710183	-0.3317612909676521	-0.3317650419302695	-0.33176043546525646	-0.33175868600598374	-0.3317628369664915	-0.3317595496806225	-0.3317600194232266	-0.33175974584923107	-0.33176151399732967	-0.33176220470728834	-0.33176263997155286	-0.33176051840171517	-0.3317587858914659	-0.33175832897193075	-0.33176346343932345
-0.33174141776641236	-0.33174183236738397	-0.3317418103166606	-0.33174449815886936	-0.3317441471693434	-0.33174515294342594	-0.3317374340720152	-0.33173991574606526	-0.3317398628364369	-0.33173515303099066	-0.33174468357891834	-0.33174214145393405	-0.3317420247126643	-0.33173597483409034	-0.3317396386141631	-0.3317374276558231	-0.3317431297244382	-0.33174425302623683	-0.33174045042236133	-0.3317415443427775	-0.3317436355895543	-0.3317365721247527	-0.3317395882436056	-0.33173722444639003	-0.3317414167066121	-0.3317669027656272	-0.33176177138186475	-0.3317640521877341	-0.3317557335314959	-0.33176080643492223	-0.33176186238232613	-0.33175965960314496	-0.3317601414465725	-0.33176335444245664	-0.3317640911985184	-0.33176292790586154	-0.3317666777277868	-0.3317620718572625	-0.33176032203219225	-0.3317644759317782	-0.33176118506585306	-0.3317616563991278	-0.3317613816254825	-0.33176315057728073	-0.33176383912174107	-0.3317642767476264	-0.3317621545701332	-0.33176042297850383	-0.3317599646119768	-0.3317650996094977
-0.33174127549762805	-0.3317416908120536	-0.3317416697790221	-0.3317443550526625	-0.33174400602437637	-0.3317450119861009	-0.3317372925333757	-0.33173977461523235	-0.33173972272298324	-0.33173501211067746	-0.3317445421024021	-0.33174199989943537	-0.33174188334188753	-0.331735833614451	-0.3317394975109473	-0.33173728710891304	-0.3317429894539962	-0.33174411293417494	-0.33174030823470524	-0.33174140248289824	-0.3317434953593005	-0.33173643113134615	-0.3317394478047771	-0.33173708130163193	-0.3317412741608938	-0.33176472814067554	-0.33175959732815735	-0.3317618791169918	-0.3317535602875712	-0.3317586324954746	-0.3317596872031218	-0.33175748320991555	-0.3317579679629374	-0.3317611808006946	-0.3317619167219648	-0.3317607527109156	-0.3317645033663777	-0.3317598970762548	-0.3317581489947779	-0.3317622998240477	-0.33175901087674853	-0.33175948135562217	-0.3317592085194389	-0.33176097664545456	-0.3317616648930345	-0.3317621024243006	-0.33175998062963413	-0.3317582484417454	-0.33175779051587095	-0.33176292582120515
-0.3317397299558719	-0.33174014483573644	-0.33174012256246016	-0.331742809457032	-0.3317424598971606	-0.3317434650916156	-0.33173574692826546	-0.3317382267669467	-0.3317381763856517	-0.331733465022162	-0.3317429962018816	-0.33174045431210214	-0.3317403393224509	-0.33173428625236684	-0.33173795345230217	-0.33173574134184564	-0.331741442653058	-0.3317425665354755	-0.33173876249348716	-0.33173985683855517	-0.33174194873190627	-0.3317348850341943	-0.3317379004356576	-0.3317355366094597	-0.33173972994325807	-0.33176657320057207	-0.3317614419792431	-0.33176372361547385	-0.3317554041707632	-0.3317604779220194	-0.3317615328021701	-0.3317593314566063	-0.33175981413008	-0.3317630258458209	-0.33176376280942477	-0.3317625969853995	-0.3317663494437842	-0.3317617444937384	-0.33175999437323506	-0.3317641450576783	-0.3317608569776319	-0.33176132813254106	-0.3317610546715125	-0.33176282352917463	-0.33176351133467963	-0.33176394834594414	-0.3317618252610031	-0.3317600945279347	-0.3317596351553086	-0.3317647727502232
-0.33173955259138244	-0.3317399684523594	-0.33173994759091247	-0.3317426323878294	-0.33174228315770815	-0.33174329027740224	-0.33173556993849185	-0.33173805122805444	-0.33173799981249935	-0.3317332894810536	-0.3317428199891066	-0.331740276915775	-0.33174016084692176	-0.33173411106551043	-0.33173777488829936	-0.3317355635271363	-0.33174126614056504	-0.3317423894312069	-0.3317385862551559	-0.33173967987883135	-0.3317417713944997	-0.3317347088072421	-0.33173772467451007	-0.3317353595615725	-0.33173955216635154	-0.3317641984702862	-0.33175906746702327	-0.33176134923585343	-0.3317530286150134	-0.3317581020365662	-0.3317591576051109	-0.3317569548312374	-0.3317574389120397	-0.3317606514078678	-0.3317613869627083	-0.33176022332463684	-0.3317639734977159	-0.33175936839139086	-0.331757618009296	-0.3317617695332452	-0.331758482220988	-0.33175895315394405	-0.33175867932633685	-0.3317604473201053	-0.33176113564902787	-0.3317615729069371	-0.33175945053140393	-0.3317577196117843	-0.33175726069604655	-0.3317623962737897
-0.3317365495566813	-0.33173696323959906	-0.3317369415523367	-0.3317396298846309	-0.3317392782510481	-0.33174028573015	-0.3317325658073028	-0.3317350471537984	-0.3317349960580405	-0.3317302849170519	-0.33173981581495726	-0.3317372730601754	-0.3317371577077991	-0.33173110562024805	-0.3317347705664744	-0.3317325600665152	-0.33173826224548164	-0.3317393862735072	-0.3317355825403346	-0.33173667489565706	-0.33173876827762894	-0.3317317045848093	-0.33173472070731286	-0.33173235605281504	-0.33173654971755107	-0.33176917518587273	-0.33176404425682704	-0.3317663265440866	-0.3317580064739985	-0.33176307910920605	-0.33176413686631095	-0.3317619328852375	-0.33176241617682306	-0.3317656285582233	-0.3317663648170219	-0.33176519888901074	-0.3317689512302787	-0.3317643463941937	-0.33176259549149273	-0.3317667476846348	-0.33176345958999703	-0.3317639298454664	-0.33176365723781825	-0.33176542489526195	-0.3317661133366541	-0.331766549203151	-0.3317644289548064	-0.33176269647270684	-0.3317622377660975	-0.3317673732423222
-0.33173675873756187	-0.3317371732509148	-0.3317371510411967	-0.331739838767823	-0.3317394878101141	-0.33174049457948246	-0.33173277474631413	-0.3317352570438321	-0.33173520463364287	-0.33173049344110317	-0.33174002500075045	-0.33173748189873586	-0.3317373665342281	-0.33173131631540126	-0.33173497951506925	-0.33173276778020544	-0.33173847115477423	-0.3317395952981849	-0.3317357913146447	-0.3317368850769025	-0.3317389776041985	-0.33173191409637404	-0.33173493003157456	-0.33173256460269307	-0.33173675916339823	-0.3317685607835392	-0.33176342947289444	-0.33176571152426515	-0.33175739095036777	-0.3317624663728069	-0.3317635218171044	-0.33176131794216396	-0.33176180150609164	-0.3317650132831191	-0.33176574849352536	-0.33176458612711907	-0.33176833630196495	-0.3317637295045115	-0.331761980001426	-0.3317661331648877	-0.33176284401702505	-0.3317633140458865	-0.3317630407437367	-0.3317648096270261	-0.33176549781117365	-0.33176593477544186	-0.3317638123796756	-0.33176208128800694	-0.33176162350428545	-0.3317667582408123
-0.33174076334002905	-0.3317411800262455	-0.3317411581172408	-0.3317438456835033	-0.331743494570278	-0.3317445000664046	-0.3317367821460453	-0.33173926320744346	-0.3317392117134307	-0.33173449891212786	-0.3317440321281102	-0.3317414872388935	-0.33174137162677797	-0.3317353218594683	-0.33173898658749507	-0.3317367765521431	-0.33174247720453337	-0.3317436017042251	-0.33173979713668805	-0.33174089068052165	-0.3317429836106775	-0.33173592111691913	-0.33173893493825013	-0.3317365703103042	-0.33174076416713505	-0.33176291220179405	-0.33175777985576077	-0.3317600633379023	-0.33175174279441294	-0.3317568165258435	-0.33175787185067923	-0.33175566982732435	-0.3317561527844979	-0.3317593645938363	-0.331760101788349	-0.33175893533202644	-0.33176268781452106	-0.33175808253456773	-0.3317563328751214	-0.3317604850076006	-0.3317571952892108	-0.33175766670397183	-0.33175739240816693	-0.33175916045268383	-0.3317598508261656	-0.3317602863142679	-0.33175816549515047	-0.3317564334260175	-0.33175597464652673	-0.3317611098320852
-0.33173689722784777	-0.33173731253126776	-0.3317372912056813	-0.33173997962221274	-0.3317396277467666	-0.33174063348371535	-0.33173291441511116	-0.3317353961471936	-0.3317353446261415	-0.33173063288009347	-0.3317401633851937	-0.33173762086617864	-0.33173750751657366	-0.33173145673707016	-0.3317351198883498	-0.33173290833898733	-0.3317386114778918	-0.3317397360455258	-0.331735932144939	-0.3317370260259398	-0.33173911760243097	-0.33173205459042887	-0.33173506938984226	-0.33173270449738435	-0.3317368978058863	-0.33176608695005894	-0.3317609557639823	-0.3317632387448845	-0.33175491742326	-0.3317599906956001	-0.33176104743923873	-0.33175884478561796	-0.3317593273347206	-0.33176253965921104	-0.3317632764697419	-0.3317621111407009	-0.3317658636117451	-0.33176125641723914	-0.331759507088592	-0.3317636600061334	-0.33176037014214665	-0.3317608428217913	-0.33176056744336535	-0.33176233587592596	-0.3317630242634243	-0.33176346257117667	-0.3317613404436988	-0.33175960639212204	-0.33175914960469294	-0.331764286357748
-0.33174224870418934	-0.3317426632606589	-0.3317426405463148	-0.3317453291559745	-0.33174497873433617	-0.3317459838137086	-0.3317382658778482	-0.3317407487510711	-0.3317406955472264	-0.33173598472385457	-0.3317455157306387	-0.3317429727783772	-0.33174285634637773	-0.33173680715500026	-0.33174046977354726	-0.3317382582564348	-0.331743961006923	-0.3317450853107607	-0.3317412810411755	-0.3317423764558386	-0.33174446733800345	-0.33173740589144096	-0.33174042013708804	-0.3317380556215338	-0.33174224849968603	-0.3317641229003459	-0.3317589917851919	-0.33176127386301546	-0.3317529538010488	-0.3317580270865711	-0.33175908352933076	-0.3317568798078145	-0.3317573639025814	-0.33176057535723386	-0.33176131095596173	-0.33176014754467564	-0.33176389779189863	-0.33175929312712044	-0.33175754202320884	-0.3317616952739082	-0.3317584065750337	-0.33175887726053005	-0.3317586032461022	-0.33176037135351744	-0.33176106083738016	-0.3317614967778492	-0.33175937526901983	-0.33175764275239883	-0.3317571835724997	-0.33176232124053423
-0.3317352151459426	-0.3317356315775575	-0.33173560822327935	-0.33173829540100874	-0.33173794521675226	-0.331738951304647	-0.33173123152994016	-0.331733713857818	-0.3317336622549452	-0.33172895116687084	-0.3317384807885975	-0.3317359384922466	-0.33173582335154517	-0.33172977317182006	-0.331733438451045	-0.33173122616779976	-0.3317369282925943	-0.331738052348633	-0.3317342483288012	-0.33173534266801985	-0.3317374342777468	-0.3317303719731513	-0.3317333864582552	-0.33173102134797083	-0.3317352155022844	-0.33176946629243503	-0.33176433577383263	-0.3317666182354902	-0.3317582981444901	-0.33176337169281667	-0.33176442905195247	-0.3317622242092476	-0.3317627069025202	-0.33176592003122035	-0.3317666556822982	-0.33176549246703607	-0.33176924267559105	-0.33176463645985865	-0.331762886258225	-0.33176703851301426	-0.33176375060217567	-0.33176422099478586	-0.3317639472686711	-0.33176571617053136	-0.33176640487110126	-0.33176684128382555	-0.33176472095797716	-0.33176298704808976	-0.3317625289591534	-0.3317676658478728
-0.3317401218563512	-0.3317405376567044	-0.33174051364865065	-0.33174320133960056	-0.33174285156449884	-0.33174385742289014	-0.33173613712158423	-0.33173862056556186	-0.33173856860547624	-0.33173385935024446	-0.33174338889246413	-0.33174084568079076	-0.3317407306097103	-0.3317346802527998	-0.33173834513002265	-0.33173613272692415	-0.3317418347431685	-0.3317429594294582	-0.3317391542824897	-0.3317402490648044	-0.33174233996446656	-0.33173527833884314	-0.33173829367578866	-0.3317359288880124	-0.3317401214280485	-0.33176755632105803	-0.3317624244658601	-0.3317647067264259	-0.3317563860808732	-0.33176146081685237	-0.33176251580559296	-0.3317603132144173	-0.3317607966711184	-0.3317640101559346	-0.33176474520024	-0.33176358104347287	-0.3317673310683558	-0.331762726790775	-0.3317609756584324	-0.3317651279613017	-0.3317618387184425	-0.3317623104236265	-0.33176203674527655	-0.3317638058854474	-0.33176449474082487	-0.3317649309624187	-0.33176280796996577	-0.3317610760520008	-0.3317606176706565	-0.3317657530152896
-0.3317405802166598	-0.33174099554940395	-0.3317409736003491	-0.3317436598081564	-0.3317433105217978	-0.3317443174010827	-0.3317365959616278	-0.3317390793228267	-0.3317390262284473	-0.33173431640703	-0.331743845909283	-0.33174130341291963	-0.3317411889705128	-0.33173513801752785	-0.331738802628984	-0.3317365914593097	-0.3317422918727118	-0.33174341726651396	-0.33173961391934237	-0.33174070686183815	-0.33174279943580354	-0.3317357357500439	-0.3317387514695599	-0.3317363861424939	-0.3317405791624425	-0.3317640967423263	-0.33175896514943254	-0.3317612475699816	-0.3317529260548306	-0.331757999220797	-0.3317590550664456	-0.33175685355689605	-0.3317573365624437	-0.3317605493079278	-0.33176128402385097	-0.33176012095451457	-0.3317638721702842	-0.3317592663278208	-0.3317575156366539	-0.3317616682674281	-0.3317583807302396	-0.3317588482656227	-0.3317585765790209	-0.3317603444072052	-0.3317610337400119	-0.331761470103106	-0.33175934731639395	-0.33175761582842855	-0.33175715771302133	-0.33176229394919593
-0.33173418724149856	-0.3317346000237843	-0.3317345776512864	-0.3317372657862012	-0.3317369151792273	-0.33173792140622466	-0.3317302024320349	-0.33173268429760505	-0.3317326322007747	-0.331727921845352	-0.33173745265571397	-0.3317349105354161	-0.33173479467940314	-0.33172874349536746	-0.33173240791618713	-0.3317301973153166	-0.3317358987423255	-0.3317370218396479	-0.3317332171415939	-0.3317343128665365	-0.331736404276435	-0.3317293413490328	-0.3317323563221443	-0.33172999122295826	-0.33173418558748907	-0.331768733414743	-0.3317636019445187	-0.3317658844489439	-0.33175756454807953	-0.3317626382744006	-0.3317636947582079	-0.3317614904964972	-0.33176197434472776	-0.3317651859119827	-0.3317659230919034	-0.3317647583989671	-0.3317685093370771	-0.3317639027732929	-0.3317621531756068	-0.3317663047466252	-0.3317630164057285	-0.3317634885893924	-0.3317632138998229	-0.3317649819270653	-0.33176567248569694	-0.33176610814406793	-0.33176398662709167	-0.3317622535655143	-0.33176179601788736	-0.3317669317003171
[truncated: 50 more columns]
