# Supplementary material for: Multiscale and Extended Retrieval of Associative Memory Structures in a Cortical Model of Local-Global Inhibition Balance
Source: eNeuro. 2022 Jun 7;9(3):ENEURO.0023-22.2022. doi: 10.1523/ENEURO.0023-22.2022 (PMC9186110; doi:10.1523/ENEURO.0023-22.2022)
Supplement: Extended Data 1 — Code. Download Extended Data 1, ZIP file. [file enu-eN-NWR-0023-22-s02.zip › enu-eN-NWR-0023-22-s02/BurnsHagaFukai-main/triK5_adjacency_matrix.csv]

0	1	1	1	1	0	0	0	0	0	0	0	0	0	0
1	0	1	1	1	0	0	0	0	0	0	0	0	0	0
1	1	0	1	1	0	0	0	0	0	0	0	0	0	0
1	1	1	0	0	0	0	0	0	0	0	0	0	0	1
1	1	1	0	0	0	0	0	1	0	0	0	0	0	0
0	0	0	0	0	0	1	1	1	1	0	0	0	0	0
0	0	0	0	0	1	0	1	1	1	0	0	0	0	0
0	0	0	0	0	1	1	0	1	1	0	0	0	0	0
0	0	0	0	1	1	1	1	0	0	0	0	0	0	0
0	0	0	0	0	1	1	1	0	0	0	0	0	1	0
0	0	0	0	0	0	0	0	0	0	0	1	1	1	1
0	0	0	0	0	0	0	0	0	0	1	0	1	1	1
0	0	0	0	0	0	0	0	0	0	1	1	0	1	1
0	0	0	0	0	0	0	0	0	1	1	1	1	0	0
0	0	0	1	0	0	0	0	0	0	1	1	1	0	0
