# Supplementary material for: Multiscale and Extended Retrieval of Associative Memory Structures in a Cortical Model of Local-Global Inhibition Balance
Source: eNeuro. 2022 Jun 7;9(3):ENEURO.0023-22.2022. doi: 10.1523/ENEURO.0023-22.2022 (PMC9186110; doi:10.1523/ENEURO.0023-22.2022)
Supplement: Extended Data 1 — Code. Download Extended Data 1, ZIP file. [file enu-eN-NWR-0023-22-s02.zip › enu-eN-NWR-0023-22-s02/BurnsHagaFukai-main/tutte_plot_xy.txt]

1.9601716103088973e-17	-0.1271155835196419	0.12489123794682482	0.0022243455728171535	-0.17133635627491653	-0.15829415815480088	-0.07888554557204415	0.07892491639112452	0.16474328935283858	0.19509346128770827	0.18159752144895186	0.17603321171786596	0.17915985216179997	0.13324251525070233	0.14014670759717573	0.06223836846399776	0.03860361954042426	0.024272840989492242	0.011066352223513385	-0.004696855442949243	-0.020865694006998784	-0.05435696967865744	0.006375762203465545	-0.14116328485512156	-0.20334690889326226	-0.21936630227720016	-0.192663873672465	-0.1465224698006405	-0.19952374457226554	-0.2030593432394955	-0.22365012491817965	-0.23215283247419727	-0.2217618955229067	-0.20521832575506535	0.1891479097132941	0.20375521368047683	0.21515291681668275	0.21231661579912153	0.19773019591328922	0.20002659863343497	0.010375834858972388	-0.0006958704409805718	0.008497208101497374	0.019836216675075978	0.024031699609617853	0.005191727121630477
-2.5323662649326156e-15	0.07082176333278623	0.07467444287849623	-0.14549620621128875	0.10434455292595442	0.11548480292535747	0.10831061312380126	0.11743399929740923	0.1396902027217611	0.14066512495015376	0.11762370076310465	0.09620936066295989	0.07934436077005061	0.014161579894886122	0.08827583540618951	-0.1270679822349798	-0.21251697504344846	-0.2392884560624687	-0.21607991722063633	-0.20055391358891864	-0.19482916369540856	-0.12247219301868557	-0.1655085267389972	0.009633982937572843	0.07282677232168823	0.0986233311123135	0.09845621645752724	0.07723269133280988	0.10321410554073096	0.11803988845363439	0.11931272905628475	0.11112861024799431	0.10028487359875826	0.11248796551486519	0.12118557868741497	0.11683460549437041	0.13403032521056382	0.14548594535917053	0.14190899831484904	0.12148030066856212	-0.22439968422814452	-0.23487449394800441	-0.25334305426685	-0.25661455560716506	-0.24219387191360625	-0.23396826618343103
